# Supplementary material for: 2-Amino­pyrimidinium dihydrogen phosphate monohydrate
Source: Acta Crystallogr Sect E Struct Rep Online. 2011 Mar 26;67(Pt 4):o970–1. doi: 10.1107/S1600536811010658 (PMC3100009; doi:10.1107/S1600536811010658)
Supplement: Supplementary file 1 [file e-67-0o970-sup1.cif]

##############################################################################
###                                                                        ###
###        Electronic paper (Acta Crystallographica Section E)             ###
###                                                                        ###
##############################################################################
#                                                                            #
# This CIF contains the data in a paper accepted for publication in Acta     #
# Crystallographica Section E. It conforms to the requirements of Notes      #
# for Authors for Section E, and has been peer reviewed under the auspices   #
# of the IUCr Commission on Journals.                                        #
#                                                                            #
# Full details of the Crystallographic Information File format               #
# are given in the paper "The Crystallographic Information File (CIF):       #
# a New Standard Archive File for Crystallography" by S. R. Hall, F. H.      #
# Allen and I. D. Brown [Acta Cryst. (1991), A47, 655-685].                  #
#                                                                            #
# The current version of the core CIF dictionary is obtainable from          #
# ftp://ftp.iucr.org/pub/cif_core.dic. The current version number is 2.4.    #
#                                                                            #
# Software is freely available for graphical display of the structure(s) in  #
# this CIF.  For information consult the CIF home page http://www.iucr.org/  #
# cif/home.html                                                              #
#                                                                            #
# This file may be used for bona fide research purposes within the           #
# scientific community so long as proper attribution is given to the journal # 
# article from which it was obtained.                                        #
#                                                                            #
##############################################################################
                                             
data_I
_audit_creation_method     SHELXL-97
_chemical_name_systematic
;
2-Aminopyrimidinium dihydrogen phosphate monohydrate
;
_chemical_name_common     ?
_chemical_formula_moiety     'C4 H6 N3 +, H2 O4 P -, H2 O'
_chemical_formula_sum     'C4 H10 N3 O5 P'
_chemical_formula_iupac     'C4 H6 N3 +, H2 P O4 -, H2 O'
_chemical_formula_weight     211.12
_chemical_melting_point     ?
_symmetry_cell_setting     triclinic
_symmetry_space_group_name_H-M     'P -1'
_symmetry_space_group_name_Hall     '-P 1'
loop_
    _symmetry_equiv_pos_as_xyz
    'x, y, z'
    '-x, -y, -z'
_cell_length_a     6.212(3)
_cell_length_b     8.600(4)
_cell_length_c     9.462(2)
_cell_angle_alpha     109.56(3)
_cell_angle_beta     106.38(2)
_cell_angle_gamma     95.50(2)
_cell_volume     446.7(3)
_cell_formula_units_Z     2
_cell_measurement_reflns_used     25
_cell_measurement_theta_min     9
_cell_measurement_theta_max     11
_cell_measurement_temperature     293(2)
_exptl_crystal_description     prism
_exptl_crystal_colour     colorless
_exptl_crystal_size_max     0.40
_exptl_crystal_size_mid     0.25
_exptl_crystal_size_min     0.20
_exptl_crystal_density_diffrn     1.570
_exptl_crystal_density_meas     ?
_exptl_crystal_density_method     'not measured'
_exptl_crystal_F_000     220
_exptl_absorpt_coefficient_mu     0.165
_exptl_absorpt_correction_type     none
_exptl_absorpt_process_details     ?
_exptl_special_details
;
;
_diffrn_ambient_temperature     293
_diffrn_radiation_type     AgK\a
_diffrn_radiation_wavelength     0.56083
_diffrn_radiation_source     'fine-focus sealed tube'
_diffrn_radiation_monochromator     graphite
_diffrn_measurement_device_type     'Enraf--Nonius CAD-4'
_diffrn_measurement_device     '\k-geometry diffractometer'
_diffrn_measurement_method     'non-profiled \w'
_diffrn_reflns_number     6572
_diffrn_reflns_av_R_equivalents     0.0177
_diffrn_reflns_av_sigmaI/netI     0.0296
_diffrn_reflns_theta_min     2.03
_diffrn_reflns_theta_max     27.97
_diffrn_reflns_theta_full     27.97
_diffrn_measured_fraction_theta_max     0.999
_diffrn_measured_fraction_theta_full     0.999
_diffrn_reflns_limit_h_min     -10
_diffrn_reflns_limit_h_max     10
_diffrn_reflns_limit_k_min     -14
_diffrn_reflns_limit_k_max     14
_diffrn_reflns_limit_l_min     -5
_diffrn_reflns_limit_l_max     15
_diffrn_standards_number     2
_diffrn_standards_interval_time     120
_diffrn_standards_decay_%     3
loop_
    _diffrn_standard_refln_index_h
    _diffrn_standard_refln_index_k
    _diffrn_standard_refln_index_l
    3 1 -4
    -4 -1 3
_refine_special_details
;
Refinement of <i>F</i>^2^ against ALL reflections. The weighted <i>R</i>-factor
<i>wR</i> and goodness of fit <i>S</i> are based on <i>F</i>^2^, conventional
<i>R</i>-factors <i>R</i> are based on <i>F</i>, with <i>F</i> set to zero for
negative <i>F</i>^2^. The threshold expression of <i>F</i>^2^ >
\s(<i>F</i>^2^) is used only for calculating <i>R</i>-factors(gt) <i>etc</i>.
and is not relevant to the choice of reflections for refinement.
<i>R</i>-factors based on <i>F</i>^2^ are statistically about twice as large
as those based on <i>F</i>, and <i>R</i>- factors based on ALL data will be
even larger.
;
_reflns_number_total     4373
_reflns_number_gt     3189
_reflns_threshold_expression     'I>2\s(I)'
_refine_ls_structure_factor_coef     Fsqd
_refine_ls_matrix_type     full
_refine_ls_R_factor_all     0.0673
_refine_ls_R_factor_gt     0.0417
_refine_ls_wR_factor_gt     0.1111
_refine_ls_wR_factor_ref     0.1236
_refine_ls_goodness_of_fit_ref     1.027
_refine_ls_restrained_S_all     1.028
_refine_ls_number_reflns     4373
_refine_ls_number_parameters     158
_refine_ls_number_restraints     3
_refine_ls_hydrogen_treatment     refall
_refine_ls_weighting_scheme     calc
_refine_ls_weighting_details
         'calc w=1/[\s^2^(Fo^2^)+(0.0745P)^2^+0.0087P] where P=(Fo^2^+2Fc^2^)/3'
_atom_sites_solution_hydrogens     geom
_atom_sites_solution_primary     direct
_atom_sites_solution_secondary     difmap
_refine_ls_shift/su_max     0.002
_refine_ls_shift/su_mean     0.000
_refine_diff_density_max     0.678
_refine_diff_density_min     -0.423
_refine_ls_extinction_method     none
_refine_ls_extinction_coef     ?
loop_
    _atom_type_symbol
    _atom_type_description
    _atom_type_scat_dispersion_real
    _atom_type_scat_dispersion_imag
    _atom_type_scat_source
    'C' 'C' 0.0015 0.0009
                         'International Tables Vol C Tables 4.2.6.8 and 6.1.1.4'
    'H' 'H' 0.0000 0.0000
                         'International Tables Vol C Tables 4.2.6.8 and 6.1.1.4'
    'N' 'N' 0.0030 0.0019
                         'International Tables Vol C Tables 4.2.6.8 and 6.1.1.4'
    'O' 'O' 0.0056 0.0036
                         'International Tables Vol C Tables 4.2.6.8 and 6.1.1.4'
    'P' 'P' 0.0667 0.0580
                         'International Tables Vol C Tables 4.2.6.8 and 6.1.1.4'
_computing_data_collection     'CAD-4 EXPRESS (Enraf--Nonius, 1994)'
_computing_cell_refinement     'CAD-4 EXPRESS (Enraf--Nonius, 1994)'
_computing_data_reduction     'XCAD4 (Harms & Wocadlo, 1995)'
_computing_structure_solution     'SHELXS86 (Sheldrick, 2008)'
_computing_structure_refinement     'SHELXL97 (Sheldrick, 2008)'
_computing_molecular_graphics     'ORTEP-3 for Windows (Farrugia, 1997)'
_computing_publication_material     'WinGX (Farrugia, 1999)'
loop_
    _atom_site_type_symbol
    _atom_site_label
    _atom_site_fract_x
    _atom_site_fract_y
    _atom_site_fract_z
    _atom_site_U_iso_or_equiv
    _atom_site_adp_type
    _atom_site_calc_flag
    _atom_site_refinement_flags
    _atom_site_occupancy
    _atom_site_disorder_assembly
    _atom_site_disorder_group
    P P1 0.16874(4) 0.74641(3) 1.06016(4) 0.02665(8) Uani d . 1 . .
    O O3 0.30367(14) 0.91480(10) 1.18597(11) 0.03404(18) Uani d . 1 . .
    O O4 -0.07714(13) 0.70387(10) 1.05045(11) 0.03351(18) Uani d . 1 . .
    O O1 0.30374(15) 0.61277(12) 1.09639(14) 0.0442(3) Uani d . 1 . .
    O O2 0.16298(17) 0.73861(14) 0.89151(12) 0.0433(2) Uani d . 1 . .
    O OW 0.56449(16) 0.79100(13) 0.85902(13) 0.0406(2) Uani d D 1 . .
    N N2 0.15897(16) 0.12980(13) 0.39597(13) 0.03242(19) Uani d . 1 . .
    N N3 -0.14127(17) 0.21993(14) 0.48619(13) 0.0348(2) Uani d . 1 . .
    N N1 -0.20502(17) -0.03637(13) 0.28151(13) 0.0352(2) Uani d . 1 . .
    C C1 -0.06315(18) 0.10520(14) 0.38722(13) 0.02783(19) Uani d . 1 . .
    C C2 0.3116(2) 0.27019(17) 0.50499(18) 0.0419(3) Uani d . 1 . .
    C C4 0.0099(2) 0.35703(17) 0.59250(17) 0.0401(3) Uani d . 1 . .
    C C3 0.2421(3) 0.38927(18) 0.60766(19) 0.0467(3) Uani d . 1 . .
    H H1W 0.608(3) 0.8881(14) 0.862(2) 0.052(5) Uiso d D 1 . .
    H H1 -0.164(3) -0.111(2) 0.218(2) 0.049(5) Uiso d . 1 . .
    H H1O 0.232(4) 0.513(3) 1.051(3) 0.075(7) Uiso d . 1 . .
    H H3 0.201(3) 0.054(2) 0.327(2) 0.049(5) Uiso d . 1 . .
    H H6 -0.051(3) 0.439(2) 0.662(2) 0.044(4) Uiso d . 1 . .
    H H5 0.347(4) 0.487(3) 0.689(3) 0.064(6) Uiso d . 1 . .
    H H2 -0.355(4) -0.047(2) 0.269(2) 0.053(5) Uiso d . 1 . .
    H H4 0.455(4) 0.272(3) 0.499(2) 0.060(6) Uiso d . 1 . .
    H H2W 0.668(3) 0.761(2) 0.916(2) 0.065(6) Uiso d D 1 . .
    H H2O 0.289(4) 0.761(3) 0.883(3) 0.078(7) Uiso d . 1 . .
loop_
    _atom_site_aniso_label
    _atom_site_aniso_U_11
    _atom_site_aniso_U_22
    _atom_site_aniso_U_33
    _atom_site_aniso_U_12
    _atom_site_aniso_U_13
    _atom_site_aniso_U_23
    P1 0.01938(11) 0.02235(12) 0.03390(15) 0.00234(8) 0.00888(9) 0.00599(9)
    O3 0.0271(3) 0.0257(3) 0.0406(5) -0.0005(3) 0.0135(3) 0.0018(3)
    O4 0.0216(3) 0.0284(3) 0.0472(5) 0.0027(3) 0.0124(3) 0.0102(3)
    O1 0.0261(4) 0.0291(4) 0.0649(7) 0.0059(3) 0.0023(4) 0.0132(4)
    O2 0.0328(4) 0.0556(6) 0.0366(5) 0.0013(4) 0.0123(4) 0.0130(4)
    OW 0.0297(4) 0.0428(5) 0.0520(6) 0.0031(3) 0.0113(4) 0.0244(4)
    N2 0.0256(4) 0.0323(4) 0.0358(5) 0.0064(3) 0.0124(4) 0.0068(4)
    N3 0.0295(4) 0.0376(5) 0.0353(5) 0.0116(4) 0.0132(4) 0.0080(4)
    N1 0.0256(4) 0.0340(5) 0.0374(5) 0.0050(3) 0.0100(4) 0.0038(4)
    C1 0.0244(4) 0.0311(4) 0.0284(5) 0.0080(3) 0.0093(3) 0.0108(4)
    C2 0.0274(5) 0.0376(6) 0.0513(8) 0.0022(4) 0.0116(5) 0.0079(5)
    C4 0.0398(6) 0.0363(5) 0.0388(6) 0.0132(5) 0.0132(5) 0.0061(5)
    C3 0.0373(6) 0.0356(6) 0.0484(8) 0.0031(5) 0.0081(5) -0.0006(5)
_geom_special_details
;
All e.s.d.'s (except the e.s.d. in the dihedral angle between two l.s. planes)
are estimated using the full covariance matrix. The cell e.s.d.'s are taken
into account individually in the estimation of e.s.d.'s in distances, angles
and torsion angles; correlations between e.s.d.'s in cell parameters are only
used when they are defined by crystal symmetry. An approximate (isotropic)
treatment of cell e.s.d.'s is used for estimating e.s.d.'s involving l.s.
planes.
;
loop_
    _geom_bond_atom_site_label_1
    _geom_bond_atom_site_label_2
    _geom_bond_site_symmetry_2
    _geom_bond_distance
    _geom_bond_publ_flag
    P1 O4 . 1.5055(11) ?
    P1 O3 . 1.5056(12) ?
    P1 O1 . 1.5583(11) ?
    P1 O2 . 1.5645(11) ?
    O1 H1O . 0.83(3) ?
    O2 H2O . 0.82(3) ?
    OW H1W . 0.843(9) ?
    OW H2W . 0.834(9) ?
    N2 C2 . 1.3473(17) ?
    N2 C1 . 1.3503(15) ?
    N2 H3 . 0.87(2) ?
    N3 C4 . 1.3207(18) ?
    N3 C1 . 1.3473(15) ?
    N1 C1 . 1.3194(16) ?
    N1 H1 . 0.83(2) ?
    N1 H2 . 0.89(2) ?
    C2 C3 . 1.354(2) ?
    C2 H4 . 0.91(2) ?
    C4 C3 . 1.399(2) ?
    C4 H6 . 0.98(2) ?
    C3 H5 . 0.95(2) ?
loop_
    _geom_angle_atom_site_label_1
    _geom_angle_atom_site_label_2
    _geom_angle_atom_site_label_3
    _geom_angle_site_symmetry_1
    _geom_angle_site_symmetry_3
    _geom_angle
    _geom_angle_publ_flag
    O4 P1 O3 . . 114.86(5) ?
    O4 P1 O1 . . 111.37(6) ?
    O3 P1 O1 . . 106.04(6) ?
    O4 P1 O2 . . 106.56(6) ?
    O3 P1 O2 . . 110.54(6) ?
    O1 P1 O2 . . 107.27(7) ?
    P1 O1 H1O . . 115.6(18) ?
    P1 O2 H2O . . 115.0(18) ?
    H1W OW H2W . . 112.2(18) ?
    C2 N2 C1 . . 121.10(11) ?
    C2 N2 H3 . . 120.4(13) ?
    C1 N2 H3 . . 118.5(13) ?
    C4 N3 C1 . . 116.83(11) ?
    C1 N1 H1 . . 122.7(13) ?
    C1 N1 H2 . . 118.5(12) ?
    H1 N1 H2 . . 118.3(17) ?
    N1 C1 N3 . . 119.50(10) ?
    N1 C1 N2 . . 118.97(10) ?
    N3 C1 N2 . . 121.51(10) ?
    N2 C2 C3 . . 119.76(12) ?
    N2 C2 H4 . . 112.8(13) ?
    C3 C2 H4 . . 127.4(13) ?
    N3 C4 C3 . . 124.26(12) ?
    N3 C4 H6 . . 115.4(10) ?
    C3 C4 H6 . . 120.3(10) ?
    C2 C3 C4 . . 116.54(13) ?
    C2 C3 H5 . . 121.6(14) ?
    C4 C3 H5 . . 121.8(13) ?
loop_
    _geom_hbond_atom_site_label_D
    _geom_hbond_atom_site_label_H
    _geom_hbond_atom_site_label_A
    _geom_hbond_site_symmetry_A
    _geom_hbond_distance_DH
    _geom_hbond_distance_HA
    _geom_hbond_distance_DA
    _geom_hbond_angle_DHA
    O1 H1O O4 2_567 0.83(3) 1.80(3) 2.6372(18) 179(2)
    O2 H2O OW . 0.82(3) 1.80(3) 2.6132(18) 175(2)
    OW H1W O3 2_677 0.843(9) 1.962(10) 2.7882(17) 166(2)
    OW H2W O4 1_655 0.834(9) 1.952(10) 2.7843(16) 177(2)
    N1 H1 O4 1_544 0.83(2) 2.08(2) 2.9070(18) 177(2)
    N1 H2 O3 1_444 0.89(2) 2.00(2) 2.873(2) 166(2)
    N2 H3 O3 1_544 0.87(2) 1.78(2) 2.6535(16) 175(2)
    C2 H4 N3 1_655 0.91(2) 2.62(2) 3.513(2) 169(2)
    C3 H5 OW . 0.95(2) 2.56(2) 3.477(2) 164(2)
data_global
_journal_date_recd_electronic     2011-03-16
_journal_date_accepted     2011-03-22
_journal_name_full     'Acta Crystallographica, Section E'
_journal_year     2011
_journal_volume     67
_journal_issue      4
_journal_page_first     o970
_journal_page_last     o971
_journal_paper_category     QO
_journal_coeditor_code     PV2399
_publ_contact_author_name     'Dr. Marouani Houda'
_publ_contact_author_address
;
Laboratoire de Chimie des Mat\'eriaux
Facult\'e des Sciences de Bizerte
7021 Zarzouna Bizerte
Tunisie.
;
_publ_contact_author_email     'houda.marouani@fsb.rnu.tn'
_publ_contact_author_fax     '216 72 590 566'
_publ_contact_author_phone     '216 72 591 906'
_publ_section_title
;
2-Aminopyrimidinium dihydrogen phosphate monohydrate
;
loop_
    _publ_author_name
    _publ_author_address
    'Marouani, Houda'
;
Laboratoire de Chimie des Mat\'eriaux
Facult\'e des Sciences de Bizerte
7021 Zarzouna Bizerte
Tunisia
;
    'Al-Deyab, Salem S.'
;
Petrochemical Research Chair,
College of Science, King Saud University
Riadh
Saudi Arabia
;
    'Rzaigui, Mohamed'
;
Laboratoire de Chimie des Mat\'eriaux
Facult\'e des Sciences de Bizerte
7021 Zarzouna Bizerte
Tunisia
;
