# Supplementary material for: 2-Amino­pyrimidinium dihydrogen phosphate monohydrate
Source: Acta Crystallogr Sect E Struct Rep Online. 2011 Mar 26;67(Pt 4):o970–1. doi: 10.1107/S1600536811010658 (PMC3100009; doi:10.1107/S1600536811010658)
Supplement: Supplementary file 2 [file e-67-0o970-Isup2.hkl]

#
# h,k,l, Fc-squared, Fo-squared, sigma(Fo-squared) and status flag
#
data_I
_shelx_title ' cad4 in P -1'
_shelx_refln_list_code          4
_shelx_F_calc_maximum       80.25
_exptl_crystal_F_000       220.00
_reflns_d_resolution_high  0.5980
 
loop_
 _symmetry_equiv_pos_as_xyz
 'x, y, z'
 '-x, -y, -z'
 
_cell_length_a     6.2122
_cell_length_b     8.6001
_cell_length_c     9.4617
_cell_angle_alpha 109.563
_cell_angle_beta  106.384
_cell_angle_gamma  95.503
 
_shelx_F_squared_multiplier     1.000
 
loop_
 _refln_index_h
 _refln_index_k
 _refln_index_l
 _refln_F_squared_calc
 _refln_F_squared_meas
 _refln_F_squared_sigma
 _refln_observed_status
   1   0   0     1801.98     2093.04     48.05 o
   2   0   0     1322.71     1610.82     22.33 o
   3   0   0      332.09      400.65      2.45 o
   4   0   0       71.55       67.33      0.89 o
   5   0   0        1.11        2.05      0.43 o
   6   0   0      146.20      146.69      5.07 o
   7   0   0       45.61       42.45      1.15 o
   8   0   0       83.88       82.48      1.68 o
   9   0   0       20.96       20.06      1.36 o
  -9   1   0        2.21        0.13      1.25 o
  -8   1   0       82.73       82.01      1.63 o
  -7   1   0       68.50       73.12      1.37 o
  -6   1   0        8.09        6.46      0.76 o
  -5   1   0      452.23      458.32      3.22 o
  -4   1   0       17.28       15.27      0.51 o
  -3   1   0        1.22        2.49      0.29 o
  -2   1   0     1240.10     1412.13     27.12 o
  -1   1   0      426.97      530.72     12.36 o
   0   1   0      274.52      276.93      0.98 o
   1   1   0      462.07      509.25      1.81 o
   2   1   0      440.20      423.85      9.34 o
   3   1   0      435.09      504.16     15.49 o
   4   1   0      178.28      199.51      3.17 o
   5   1   0      241.87      242.77      3.96 o
   6   1   0        0.15        0.66      0.56 o
   7   1   0       37.91       37.82      1.12 o
   8   1   0       16.30       13.38      0.97 o
   9   1   0        0.00       -1.16      1.16 o
  -9   2   0       15.93       17.09      1.12 o
  -8   2   0       29.27       31.58      3.01 o
  -7   2   0       21.18       18.51      0.95 o
  -6   2   0      145.21      139.35      1.81 o
  -5   2   0      115.44      122.04      1.98 o
  -4   2   0        3.20        1.94      0.38 o
  -3   2   0      514.04      583.20     12.37 o
  -2   2   0       86.71      122.23      3.67 o
  -1   2   0      235.69      302.81      5.83 o
   0   2   0     3143.97     2963.28      4.50 o
   1   2   0      384.67      385.79     11.11 o
   2   2   0        1.08        0.03      0.44 o
   3   2   0      617.96      650.79     20.51 o
   4   2   0      725.82      723.30      8.80 o
   5   2   0       10.11        8.10      0.60 o
   6   2   0       43.02       47.06      1.11 o
   7   2   0       59.34       60.63      1.35 o
   8   2   0        4.80        3.93      0.83 o
   9   2   0       12.56       13.04      1.02 o
  -9   3   0       26.70       28.44      1.27 o
  -8   3   0       20.77       22.85      1.37 o
  -7   3   0        0.21        1.12      0.91 o
  -6   3   0       31.03       37.48      0.95 o
  -5   3   0      365.13      381.03      7.12 o
  -4   3   0      798.80      851.56     10.18 o
  -3   3   0        6.10        8.50      0.59 o
  -2   3   0     1517.48     1662.71     34.52 o
  -1   3   0      778.32      760.22     20.06 o
   0   3   0      145.93      155.50      1.13 o
   1   3   0       16.91       11.99      0.85 o
   2   3   0     1921.17     2000.43     52.12 o
   3   3   0      179.95      170.35      3.81 o
   4   3   0     1196.69     1203.71     24.34 o
   5   3   0      189.27      186.62      1.94 o
   6   3   0       20.15       20.49      1.54 o
   7   3   0       27.55       28.61      1.10 o
   8   3   0       24.01       22.59      1.10 o
   9   3   0        8.50        9.28      1.00 o
  -9   4   0        7.54        6.78      1.68 o
  -8   4   0       22.21       23.09      1.06 o
  -7   4   0        0.46       -0.38      0.84 o
  -6   4   0       95.44       96.94      2.14 o
  -5   4   0       44.74       45.00      0.95 o
  -4   4   0       82.83       80.81      2.71 o
  -3   4   0      716.28      756.17      9.21 o
  -2   4   0       44.00       47.58      0.68 o
  -1   4   0       47.97       44.90      0.61 o
   0   4   0      179.98      153.84      1.66 o
   1   4   0        7.13        4.43      0.34 o
   2   4   0      212.25      202.97      1.44 o
   3   4   0      522.77      500.43      7.54 o
   4   4   0      171.90      163.01      5.98 o
   5   4   0       53.94       53.50      1.11 o
   6   4   0       19.58       21.11      1.42 o
   7   4   0        5.54        4.66      0.79 o
   8   4   0        0.74        0.36      1.31 o
  -9   5   0        0.44       -1.25      1.25 o
  -8   5   0       14.31       14.12      1.22 o
  -7   5   0        3.37        1.51      1.36 o
  -6   5   0        0.56        0.12      0.83 o
  -5   5   0      289.11      289.49      2.22 o
  -4   5   0      310.24      314.24      3.88 o
  -3   5   0       20.92       27.35      1.56 o
  -2   5   0      632.36      646.38      5.58 o
  -1   5   0      746.29      711.23      5.40 o
   0   5   0       18.04       18.50      0.50 o
   1   5   0       11.35       11.76      0.47 o
   2   5   0      261.39      248.10      3.70 o
   3   5   0        1.71        1.71      0.56 o
   4   5   0       45.94       43.09      1.68 o
   5   5   0       28.20       27.66      0.99 o
   6   5   0        2.76        3.79      0.67 o
   7   5   0       33.61       35.95      1.27 o
   8   5   0       43.77       47.56      1.57 o
  -9   6   0       17.95       18.68      1.16 o
  -8   6   0       11.53       11.65      1.02 o
  -7   6   0       14.40       16.01      0.87 o
  -6   6   0        4.28        4.87      0.90 o
  -5   6   0       58.15       58.95      1.12 o
  -4   6   0        9.52        7.37      0.82 o
  -3   6   0       40.47       36.84      0.80 o
  -2   6   0      161.02      151.36      1.38 o
  -1   6   0       39.95       37.55      0.86 o
   0   6   0      657.37      607.77     15.45 o
   1   6   0        6.89        9.09      1.40 o
   2   6   0      202.54      180.48      4.55 o
   3   6   0       67.45       66.04      1.70 o
   4   6   0      112.29      110.20      3.19 o
   5   6   0       10.22       10.20      0.74 o
   6   6   0       83.38       81.53      4.40 o
   7   6   0        8.02        9.28      2.17 o
  -9   7   0       20.65       21.01      1.24 o
  -8   7   0        1.60        1.09      1.15 o
  -7   7   0       11.54       12.81      0.88 o
  -6   7   0        0.36        0.68      0.70 o
  -5   7   0       30.42       29.76      1.63 o
  -4   7   0       53.26       52.84      1.99 o
  -3   7   0        9.41        8.76      0.59 o
  -2   7   0       82.34       79.55      1.13 o
  -1   7   0      444.17      420.95      3.01 o
   0   7   0        4.34        3.84      0.48 o
   1   7   0      103.34       90.73      1.26 o
   2   7   0      105.96       92.37      4.00 o
   3   7   0       24.00       22.10      0.86 o
   4   7   0        0.76        0.27      0.85 o
   5   7   0       13.27       11.25      0.88 o
   6   7   0        0.02       -0.36      1.02 o
   7   7   0       35.97       35.47      1.98 o
  -9   8   0       15.38       15.45      1.17 o
  -8   8   0        8.93        9.61      0.97 o
  -7   8   0       11.39       11.70      0.86 o
  -6   8   0       80.00       84.17      1.59 o
  -5   8   0       19.62       20.82      0.92 o
  -4   8   0        3.29        1.88      1.18 o
  -3   8   0       66.36       64.37      1.77 o
  -2   8   0       16.04       14.47      0.87 o
  -1   8   0      147.32      135.35      1.58 o
   0   8   0      185.92      178.61      1.79 o
   1   8   0        0.38        0.78      0.76 o
   2   8   0       83.57       72.27      1.29 o
   3   8   0       31.17       28.89      1.03 o
   4   8   0       35.62       35.32      1.12 o
   5   8   0        2.94        2.37      0.84 o
   6   8   0       23.94       24.86      1.62 o
  -8   9   0        0.01        0.39      1.12 o
  -7   9   0        0.51       -0.62      1.09 o
  -6   9   0        0.91        1.28      0.86 o
  -5   9   0       13.94       13.98      0.85 o
  -4   9   0       12.69       14.37      0.79 o
  -3   9   0       20.75       18.71      0.82 o
  -2   9   0        0.03       -0.59      0.81 o
  -1   9   0        3.39        3.93      0.79 o
   0   9   0        9.27       10.23      0.70 o
   1   9   0       10.12        8.33      0.73 o
   2   9   0      104.49      105.41      3.15 o
   3   9   0        3.28        1.44      0.85 o
   4   9   0       29.29       30.30      2.74 o
   5   9   0        1.16        0.98      1.11 o
  -8  10   0        0.17        1.48      1.10 o
  -7  10   0        0.00       -0.10      1.23 o
  -6  10   0       47.98       48.29      1.44 o
  -5  10   0       60.47       61.42      1.49 o
  -4  10   0        0.54       -0.94      0.94 o
  -3  10   0       27.60       27.79      1.02 o
  -2  10   0        8.30        8.68      0.72 o
  -1  10   0        0.04        1.25      0.57 o
   0  10   0        2.91        3.45      0.60 o
   1  10   0       33.24       33.21      1.78 o
   2  10   0        5.79        6.45      0.77 o
   3  10   0       42.49       44.27      1.40 o
   4  10   0        8.74       10.38      0.99 o
   5  10   0        6.28        7.19      0.95 o
  -7  11   0        2.90        2.44      1.74 o
  -6  11   0        2.57       -0.31      1.24 o
  -5  11   0        8.14        9.00      0.89 o
  -4  11   0       18.32       20.18      1.03 o
  -3  11   0       10.58        9.81      0.83 o
  -2  11   0       24.76       25.67      1.07 o
  -1  11   0       28.86       31.97      1.12 o
   0  11   0        2.96        2.27      0.72 o
   1  11   0       20.96       20.44      1.45 o
   2  11   0       17.72       17.50      1.05 o
   3  11   0        3.35        4.52      1.26 o
  -6  12   0        1.75        1.22      1.43 o
  -5  12   0        0.13        0.12      1.21 o
  -4  12   0        0.00       -0.90      1.14 o
  -3  12   0        6.44        3.81      1.89 o
  -2  12   0       16.23       19.61      1.08 o
  -1  12   0        0.03        0.19      1.02 o
   0  12   0        0.36       -0.84      1.05 o
   1  12   0        0.57        0.32      1.10 o
   2  12   0        0.01        1.25      1.12 o
  -4  13   0        1.27        2.94      0.88 o
  -3  13   0        0.25       -0.42      1.24 o
  -2  13   0        9.43        8.51      1.04 o
  -1  13   0       19.46       23.66      1.20 o
   0  13   0        0.07       -0.72      1.19 o
  -1 -13   1       13.92       17.27      1.15 o
   0 -13   1        0.50       -0.15      1.22 o
   1 -13   1       10.98       12.11      1.77 o
   2 -13   1        0.16       -1.90      1.90 o
   3 -13   1       16.38       18.73      1.20 o
   4 -13   1        3.89        2.99      0.88 o
   5 -13   1        0.14        1.02      1.23 o
  -3 -12   1        9.69        8.96      1.03 o
  -2 -12   1        0.51       -0.37      1.20 o
  -1 -12   1       18.21       20.16      1.11 o
   0 -12   1       12.91       14.88      1.01 o
   1 -12   1        0.61        0.82      0.82 o
   2 -12   1       27.75       31.70      1.20 o
   3 -12   1        9.52        7.82      0.92 o
   4 -12   1        0.01       -0.33      0.88 o
   5 -12   1        8.48        8.27      0.98 o
   6 -12   1        4.13        4.41      0.91 o
  -4 -11   1        0.18       -1.33      1.33 o
  -3 -11   1       50.39       54.71      1.57 o
  -2 -11   1       36.87       40.57      3.29 o
  -1 -11   1        0.70        1.65      0.78 o
   0 -11   1        8.46        8.19      1.13 o
   1 -11   1       13.65       13.07      0.98 o
   2 -11   1       23.50       23.16      1.01 o
   3 -11   1        0.10        1.67      0.74 o
   4 -11   1       32.59       32.58      1.20 o
   5 -11   1        0.01        0.61      1.55 o
   6 -11   1       10.14        9.39      1.94 o
   7 -11   1       11.89       10.47      1.48 o
  -5 -10   1        7.09        6.29      0.97 o
  -4 -10   1        2.35        2.56      1.40 o
  -3 -10   1       41.08       43.15      1.30 o
  -2 -10   1        0.28        1.33      0.98 o
  -1 -10   1       46.88       45.19      1.20 o
   0 -10   1        0.96        0.44      1.59 o
   1 -10   1        2.43        2.97      0.57 o
   2 -10   1       39.77       41.37      1.10 o
   3 -10   1       79.55       80.04      1.52 o
   4 -10   1        6.69        4.97      0.73 o
   5 -10   1       34.13       37.29      1.38 o
   6 -10   1        7.25        7.13      0.85 o
   7 -10   1        5.57        4.53      0.89 o
   8 -10   1        1.48       -1.19      1.31 o
  -6  -9   1        0.51        0.67      0.94 o
  -5  -9   1       20.58       22.69      1.42 o
  -4  -9   1       16.28       16.21      1.15 o
  -3  -9   1       39.86       40.93      1.17 o
  -2  -9   1       47.96       48.76      2.37 o
  -1  -9   1       12.58        9.65      0.70 o
   0  -9   1       46.43       43.45      1.06 o
   1  -9   1      264.94      245.63      2.24 o
   2  -9   1       97.80       95.02      2.30 o
   3  -9   1        5.64        4.79      0.76 o
   4  -9   1       99.80       99.36      2.58 o
   5  -9   1        0.66        0.71      0.76 o
   6  -9   1       12.27       12.00      1.43 o
   7  -9   1       13.40       13.93      0.96 o
   8  -9   1        0.31       -0.95      1.67 o
  -6  -8   1       26.93       26.51      1.25 o
  -5  -8   1        6.38        6.75      0.80 o
  -4  -8   1       46.02       51.08      1.24 o
  -3  -8   1       23.20       24.34      2.25 o
  -2  -8   1        2.88        1.01      1.36 o
  -1  -8   1       82.21       77.34      1.23 o
   0  -8   1        0.10       -0.53      1.16 o
   1  -8   1       79.15       75.23      1.42 o
   2  -8   1      137.86      131.66      4.23 o
   3  -8   1       10.73       12.85      0.65 o
   4  -8   1        3.98        2.82      0.55 o
   5  -8   1       55.00       57.36      1.25 o
   6  -8   1       95.37       89.61      1.65 o
   7  -8   1        0.22        0.36      1.02 o
   8  -8   1        6.62        8.04      2.31 o
   9  -8   1        2.91        1.99      1.12 o
  -7  -7   1       11.53       11.67      1.40 o
  -6  -7   1       16.99       17.84      1.03 o
  -5  -7   1       11.55       12.37      0.84 o
  -4  -7   1        3.95        3.63      0.62 o
  -3  -7   1        0.62        1.41      0.73 o
  -2  -7   1        9.04        9.57      0.58 o
  -1  -7   1      159.58      140.35      2.82 o
   0  -7   1       27.46       27.22      0.74 o
   1  -7   1      667.56      617.25      4.09 o
   2  -7   1        2.17        3.11      0.45 o
   3  -7   1       13.46       12.78      0.62 o
   4  -7   1       19.09       20.62      0.76 o
   5  -7   1       26.84       28.31      0.92 o
   6  -7   1        4.19        5.55      0.68 o
   7  -7   1       54.00       52.93      1.40 o
   8  -7   1       16.09       16.18      1.04 o
   9  -7   1        9.56        9.12      1.32 o
  -8  -6   1        1.44        2.01      1.11 o
  -7  -6   1       35.20       33.79      2.06 o
  -6  -6   1       21.20       20.63      1.00 o
  -5  -6   1        3.72        4.55      0.66 o
  -4  -6   1       73.71       71.29      1.23 o
  -3  -6   1      123.51      112.98      1.39 o
  -2  -6   1      198.26      186.59      4.63 o
  -1  -6   1      301.25      289.30      6.27 o
   0  -6   1      397.36      376.87      2.50 o
   1  -6   1        4.91        6.76      0.41 o
   2  -6   1      186.09      179.50      2.06 o
   3  -6   1       51.96       50.52      0.89 o
   4  -6   1       90.40       85.58      2.80 o
   5  -6   1      284.74      280.14      2.31 o
   6  -6   1      246.45      243.72      2.37 o
   7  -6   1        1.06        0.37      0.99 o
   8  -6   1       34.66       34.93      1.28 o
   9  -6   1       13.73       14.16      1.11 o
  -8  -5   1        5.09        6.45      0.95 o
  -7  -5   1       42.99       42.12      1.72 o
  -6  -5   1        0.87        0.47      0.86 o
  -5  -5   1       36.52       36.46      2.12 o
  -4  -5   1       10.89       11.99      0.64 o
  -3  -5   1      217.66      212.41      3.27 o
  -2  -5   1      209.68      187.48      3.74 o
  -1  -5   1       25.26       30.31      0.61 o
   0  -5   1      100.21       96.16      2.15 o
   1  -5   1      531.99      505.46      6.96 o
   2  -5   1        3.86        5.29      0.38 o
   3  -5   1       41.14       41.13      1.63 o
   4  -5   1      102.84       98.54      2.06 o
   5  -5   1        0.42        1.83      0.53 o
   6  -5   1        7.21        6.57      0.68 o
   7  -5   1       11.25       12.02      2.44 o
   8  -5   1        4.76        3.94      0.80 o
   9  -5   1       13.41       13.45      1.67 o
  -8  -4   1        3.56        5.23      0.80 o
  -7  -4   1        2.28        1.42      1.32 o
  -6  -4   1       14.36       12.49      0.80 o
  -5  -4   1       75.69       72.17      1.36 o
  -4  -4   1      217.38      216.26      1.81 o
  -3  -4   1      296.40      294.81      2.61 o
  -2  -4   1        0.66        2.21      0.60 o
  -1  -4   1      490.18      493.27      3.12 o
   0  -4   1       81.92       64.34      1.53 o
   1  -4   1      971.77     1016.92     24.71 o
   2  -4   1       51.51       62.07      0.98 o
   3  -4   1      577.39      602.05     10.86 o
   4  -4   1       46.59       46.14      1.87 o
   5  -4   1      134.12      135.74      2.50 o
   6  -4   1       25.99       25.53      2.70 o
   7  -4   1        3.36        4.08      0.64 o
   8  -4   1        6.48        5.65      1.00 o
   9  -4   1       45.76       47.63      1.53 o
  -9  -3   1       12.56       11.82      1.08 o
  -8  -3   1       12.99       12.29      0.95 o
  -7  -3   1       83.71       87.62      1.59 o
  -6  -3   1        7.21        7.17      0.69 o
  -5  -3   1       33.81       33.05      1.00 o
  -4  -3   1       16.87       19.04      0.66 o
  -3  -3   1      178.43      180.06      2.64 o
  -2  -3   1       63.28       54.15      0.67 o
  -1  -3   1      265.10      318.87      4.83 o
   0  -3   1      228.57      238.27      3.22 o
   1  -3   1     1585.36     1584.41     27.21 o
   2  -3   1      728.73      800.57     24.96 o
   3  -3   1      167.17      178.84      4.44 o
   4  -3   1     1042.57     1121.82     32.00 o
   5  -3   1      103.86      106.71      1.60 o
   6  -3   1       44.10       43.40      1.21 o
   7  -3   1       16.08       14.97      1.08 o
   8  -3   1        1.94        2.05      0.71 o
   9  -3   1       27.92       26.41      1.32 o
  -9  -2   1       12.30       11.45      1.02 o
  -8  -2   1       11.60       12.62      1.08 o
  -7  -2   1        2.28        2.03      0.68 o
  -6  -2   1       44.28       46.87      1.28 o
  -5  -2   1      136.84      145.35      1.50 o
  -4  -2   1      260.86      271.98      5.53 o
  -3  -2   1      486.44      516.66      6.41 o
  -2  -2   1      328.66      353.17      2.98 o
  -1  -2   1      645.48      674.69      3.43 o
   0  -2   1       63.25       65.08      0.49 o
   1  -2   1      152.49      149.00      0.96 o
   2  -2   1        1.69        3.53      0.26 o
   3  -2   1      394.84      417.67     12.90 o
   4  -2   1        4.90        4.74      0.41 o
   5  -2   1       14.71       16.91      0.66 o
   6  -2   1        6.84        9.31      0.85 o
   7  -2   1       16.67       14.38      1.63 o
   8  -2   1       19.50       23.51      1.08 o
   9  -2   1        6.67        5.71      0.95 o
  -9  -1   1        6.55        5.25      0.95 o
  -8  -1   1      102.54      100.93      1.78 o
  -7  -1   1      115.98      123.92      3.72 o
  -6  -1   1       77.30       74.80      2.55 o
  -5  -1   1      137.73      137.04      1.40 o
  -4  -1   1       78.66      100.57      1.97 o
  -3  -1   1      754.27      946.81     12.12 o
  -2  -1   1      207.46      210.99      4.30 o
  -1  -1   1      493.45      560.07      3.29 o
   0  -1   1      340.28      361.62      3.41 o
   1  -1   1     3741.99     3951.94     76.54 o
   2  -1   1      333.93      424.91      9.99 o
   3  -1   1      335.89      404.74     16.07 o
   4  -1   1       99.38      109.77      4.15 o
   5  -1   1      378.36      379.02     11.62 o
   6  -1   1        0.69        1.29      0.59 o
   7  -1   1       51.66       50.26      3.00 o
   8  -1   1       19.32       20.30      1.69 o
   9  -1   1        2.53        1.87      0.99 o
  -9   0   1       21.01       18.11      1.16 o
  -8   0   1        4.80        5.49      0.80 o
  -7   0   1       38.74       39.34      1.08 o
  -6   0   1       17.99       14.57      1.29 o
  -5   0   1       20.04       14.81      0.58 o
  -4   0   1       71.02       74.21      0.90 o
  -3   0   1      114.83      132.22      2.18 o
  -2   0   1     1132.42     1397.77      4.17 o
  -1   0   1       19.61       16.29      0.25 o
   1   0   1      249.41      270.76      3.49 o
   2   0   1      143.24      196.58      1.58 o
   3   0   1      113.23      108.50      3.50 o
   4   0   1       50.12       49.42      1.57 o
   5   0   1       33.99       38.34      2.01 o
   6   0   1      134.63      130.13      4.32 o
   7   0   1        3.27        4.26      0.69 o
   8   0   1       74.29       79.29      1.67 o
   9   0   1        5.38        5.19      0.93 o
 -10   1   1       12.71       11.28      1.12 o
  -9   1   1        6.13        7.74      0.92 o
  -8   1   1       10.40       10.03      1.76 o
  -7   1   1       99.21      100.91      2.88 o
  -6   1   1        0.32        0.23      0.65 o
  -5   1   1      234.89      246.60      2.76 o
  -4   1   1      603.68      725.98      4.24 o
  -3   1   1     1821.39     2285.50     25.40 o
  -2   1   1      500.55      597.85      3.57 o
  -1   1   1     1527.32     1604.08      8.29 o
   0   1   1       23.14       18.54      0.29 o
   1   1   1      899.18      884.08     17.76 o
   2   1   1       12.30       10.24      0.33 o
   3   1   1       64.28       72.29      1.13 o
   4   1   1        8.95       11.28      0.90 o
   5   1   1      130.39      130.67      1.92 o
   6   1   1       16.67       18.18      1.51 o
   7   1   1       75.07       78.63      4.38 o
   8   1   1       24.12       23.07      1.13 o
   9   1   1        0.12        0.41      1.09 o
 -10   2   1       15.85       14.24      1.15 o
  -9   2   1       34.44       33.22      1.33 o
  -8   2   1       30.51       28.85      1.31 o
  -7   2   1        1.32        1.73      1.29 o
  -6   2   1       31.04       36.40      0.90 o
  -5   2   1       58.75       61.03      1.00 o
  -4   2   1      488.71      554.35      5.05 o
  -3   2   1      350.14      399.85      2.46 o
  -2   2   1      354.66      446.36      2.23 o
  -1   2   1      396.77      401.89      4.23 o
   0   2   1     2261.91     2114.76     25.20 o
   1   2   1      725.84      810.22     21.06 o
   2   2   1        0.02        0.64      0.33 o
   3   2   1      480.85      495.11     18.93 o
   4   2   1       42.33       41.44      0.85 o
   5   2   1      110.34      114.25      6.20 o
   6   2   1        1.13        0.44      0.71 o
   7   2   1        0.52        1.98      0.65 o
   8   2   1        8.67        9.97      0.92 o
   9   2   1       10.77       10.37      1.10 o
 -10   3   1        4.52        4.28      0.99 o
  -9   3   1        0.01        0.20      1.12 o
  -8   3   1        4.86        4.34      0.93 o
  -7   3   1       60.95       59.36      1.25 o
  -6   3   1        6.01        6.40      0.60 o
  -5   3   1      372.52      391.38      2.89 o
  -4   3   1       41.93       47.63      2.96 o
  -3   3   1        2.06        1.83      0.30 o
  -2   3   1       84.66      118.30      0.92 o
  -1   3   1      110.26      133.24      1.81 o
   0   3   1      833.88      892.91     18.68 o
   1   3   1       70.81       92.60      0.95 o
   2   3   1      354.00      339.77      8.24 o
   3   3   1       13.76       14.04      0.55 o
   4   3   1        7.45        9.74      0.74 o
   5   3   1       13.63       14.11      0.69 o
   6   3   1        3.58        1.67      0.79 o
   7   3   1       13.88       15.16      2.26 o
   8   3   1       17.40       14.48      1.11 o
 -10   4   1       14.89       12.06      2.10 o
  -9   4   1       14.42       14.88      1.04 o
  -8   4   1       33.89       35.75      1.19 o
  -7   4   1        1.14        0.63      0.72 o
  -6   4   1      136.24      138.02      1.65 o
  -5   4   1      474.21      497.78      4.98 o
  -4   4   1        1.36        1.45      0.40 o
  -3   4   1      175.15      180.52      4.63 o
  -2   4   1       38.18       44.24      0.66 o
  -1   4   1       14.00       10.31      0.38 o
   0   4   1     1311.57     1287.86     13.34 o
   1   4   1      665.49      711.77     16.01 o
   2   4   1       41.22       42.02      0.75 o
   3   4   1      471.19      449.36      8.21 o
   4   4   1       23.52       23.00      1.01 o
   5   4   1       12.66       12.45      0.72 o
   6   4   1        0.08        0.13      0.85 o
   7   4   1        9.10        8.88      0.87 o
   8   4   1        2.60        3.79      0.94 o
  -9   5   1        0.20       -1.15      1.15 o
  -8   5   1       55.51       58.78      1.44 o
  -7   5   1       30.34       31.52      1.05 o
  -6   5   1        4.46        5.04      0.73 o
  -5   5   1      128.31      126.94      1.50 o
  -4   5   1       80.72       82.44      1.92 o
  -3   5   1      143.32      146.49      1.33 o
  -2   5   1      192.15      174.95      1.37 o
  -1   5   1      480.99      452.84      7.26 o
   0   5   1       10.41        9.58      0.74 o
   1   5   1       47.37       38.50      0.74 o
   2   5   1        6.76        7.85      0.84 o
   3   5   1       81.09       65.50      3.47 o
   4   5   1       51.62       50.15      2.30 o
   5   5   1       43.84       45.11      1.16 o
   6   5   1       10.62        8.77      1.50 o
   7   5   1       21.72       22.76      1.69 o
  -9   6   1       30.00       29.75      1.31 o
  -8   6   1       11.70       12.75      2.59 o
  -7   6   1       34.18       34.24      1.12 o
  -6   6   1       79.68       81.23      1.40 o
  -5   6   1       88.31       82.88      1.30 o
  -4   6   1       25.81       25.60      0.76 o
  -3   6   1      149.88      147.35      2.58 o
  -2   6   1       13.26       13.80      0.56 o
  -1   6   1       25.41       23.37      0.89 o
   0   6   1       30.34       29.84      0.72 o
   1   6   1       17.38       15.14      0.60 o
   2   6   1        1.18        0.67      0.54 o
   3   6   1       23.41       23.25      0.84 o
   4   6   1      112.19      111.62      1.64 o
   5   6   1        0.01        0.38      0.72 o
   6   6   1       12.85       11.79      2.23 o
   7   6   1        5.67        5.52      0.97 o
  -9   7   1        0.04        0.52      1.21 o
  -8   7   1       33.19       31.99      1.26 o
  -7   7   1        1.38        1.36      1.34 o
  -6   7   1        6.35        6.62      0.72 o
  -5   7   1       26.81       27.40      0.94 o
  -4   7   1       80.78       75.37      1.24 o
  -3   7   1       62.76       54.33      1.02 o
  -2   7   1      300.16      277.21      2.91 o
  -1   7   1      576.27      530.82     10.50 o
   0   7   1        0.05        0.67      0.45 o
   1   7   1        2.18        3.16      0.77 o
   2   7   1        5.79        8.21      0.59 o
   3   7   1        0.12        0.31      0.82 o
   4   7   1       16.89       16.18      0.90 o
   5   7   1       51.18       53.00      3.97 o
   6   7   1        2.24        2.01      0.88 o
  -9   8   1        7.22        7.96      1.02 o
  -8   8   1       11.13       11.03      0.99 o
  -7   8   1        0.00        0.98      0.94 o
  -6   8   1       25.30       25.78      1.58 o
  -5   8   1        9.98       10.70      0.76 o
  -4   8   1        7.53        5.99      1.37 o
  -3   8   1       94.98       86.30      1.35 o
  -2   8   1       18.94       19.12      0.76 o
  -1   8   1        5.58        6.85      0.60 o
   0   8   1       31.77       29.76      0.89 o
   1   8   1       19.66       18.86      0.78 o
   2   8   1       34.62       36.46      1.01 o
   3   8   1       62.48       61.60      1.39 o
   4   8   1        3.88        3.95      0.85 o
   5   8   1       17.99       18.47      1.08 o
   6   8   1        2.21        1.73      1.02 o
  -8   9   1        6.05        6.53      1.50 o
  -7   9   1       32.53       34.88      1.28 o
  -6   9   1        1.59        0.40      1.61 o
  -5   9   1       76.15       75.59      3.89 o
  -4   9   1       32.33       31.32      1.04 o
  -3   9   1       14.07       14.11      0.97 o
  -2   9   1       63.70       58.43      1.23 o
  -1   9   1      102.49       99.95      1.51 o
   0   9   1        5.87        6.80      0.67 o
   1   9   1       13.35       11.23      0.88 o
   2   9   1       41.09       43.96      1.22 o
   3   9   1        1.16        1.61      0.87 o
   4   9   1        0.00       -0.19      1.53 o
   5   9   1        0.04       -1.20      1.20 o
  -8  10   1        2.47        2.12      1.39 o
  -7  10   1        0.73       -0.08      0.94 o
  -6  10   1       34.56       36.50      1.37 o
  -5  10   1        2.22        2.34      1.22 o
  -4  10   1       17.26       15.39      1.01 o
  -3  10   1       12.19       13.26      1.01 o
  -2  10   1        0.10       -0.08      0.88 o
  -1  10   1        1.39        1.45      0.78 o
   0  10   1       30.35       31.05      1.10 o
   1  10   1       24.29       26.02      1.06 o
   2  10   1       39.52       36.56      1.45 o
   3  10   1       25.53       24.03      1.20 o
   4  10   1        0.00       -0.51      1.17 o
  -7  11   1        4.53        4.91      2.90 o
  -6  11   1        0.53        1.39      0.93 o
  -5  11   1        5.00        4.76      0.89 o
  -4  11   1        9.54        8.40      0.90 o
  -3  11   1        1.28       -0.49      1.05 o
  -2  11   1        1.59        2.00      0.70 o
  -1  11   1       20.42       21.33      1.02 o
   0  11   1        0.03        0.42      1.04 o
   1  11   1       15.01       17.58      1.00 o
   2  11   1       25.95       29.53      2.18 o
   3  11   1        4.10        5.61      1.24 o
  -6  12   1       26.47       28.58      1.39 o
  -5  12   1       17.81       17.72      1.21 o
  -4  12   1        0.36       -1.42      1.42 o
  -3  12   1       33.55       35.19      1.67 o
  -2  12   1        6.18        4.90      0.90 o
  -1  12   1       10.31       10.65      1.67 o
   0  12   1        9.19       12.04      0.95 o
   1  12   1        0.11       -0.86      1.12 o
  -3  13   1        0.12       -0.87      2.03 o
  -2  13   1       11.44       11.90      1.68 o
  -1  13   1        3.77        5.26      0.96 o
   1 -14   2        9.57       11.45      1.08 o
   2 -14   2        8.79        8.89      1.12 o
  -2 -13   2        2.63        3.14      2.31 o
  -1 -13   2        5.43        7.07      2.01 o
   0 -13   2        6.56        8.80      0.92 o
   1 -13   2        6.41        4.56      0.96 o
   2 -13   2        0.19       -0.88      1.11 o
   3 -13   2        1.00        0.63      1.17 o
   4 -13   2        0.16        0.92      1.13 o
   5 -13   2        0.23       -0.48      1.29 o
  -3 -12   2        3.47        3.23      1.39 o
  -2 -12   2        7.40        7.02      2.11 o
  -1 -12   2        6.10        7.12      0.84 o
   0 -12   2        1.37        1.96      0.73 o
   1 -12   2        3.42        3.46      0.80 o
   2 -12   2       33.64       34.53      1.26 o
   3 -12   2        6.49        7.10      0.83 o
   4 -12   2        4.82        5.17      0.80 o
   5 -12   2       18.48       18.10      1.09 o
   6 -12   2        2.10        1.05      1.23 o
  -4 -11   2        5.84        6.03      0.92 o
  -3 -11   2       20.20       22.39      1.60 o
  -2 -11   2       24.13       23.82      1.09 o
  -1 -11   2        1.10        0.72      0.95 o
   0 -11   2        4.74        5.07      1.23 o
   1 -11   2        0.24       -0.39      1.21 o
   2 -11   2        0.03       -0.81      0.95 o
   3 -11   2       14.25       14.03      1.27 o
   4 -11   2        6.05        7.20      0.81 o
   5 -11   2       10.93       12.78      0.99 o
   6 -11   2        4.90        4.94      1.12 o
   7 -11   2        0.00       -0.24      1.50 o
  -5 -10   2        0.05       -0.85      1.16 o
  -4 -10   2       25.38       25.76      1.17 o
  -3 -10   2       10.26        9.38      0.89 o
  -2 -10   2       11.88       14.53      0.87 o
  -1 -10   2        0.50       -0.17      0.88 o
   0 -10   2        3.36        3.27      0.61 o
   1 -10   2       23.42       22.50      0.91 o
   2 -10   2       31.45       30.18      1.01 o
   3 -10   2       20.05       20.95      0.93 o
   4 -10   2        9.36        8.80      1.63 o
   5 -10   2       41.38       42.77      1.28 o
   6 -10   2        3.18        0.85      0.93 o
   7 -10   2        0.88        1.76      0.88 o
   8 -10   2        0.00       -1.90      1.90 o
  -6  -9   2        1.95        0.76      1.13 o
  -5  -9   2        3.28        4.70      0.79 o
  -4  -9   2        0.20        0.65      0.96 o
  -3  -9   2       69.20       68.52      1.40 o
  -2  -9   2       73.75       70.61      1.33 o
  -1  -9   2       34.18       30.80      1.03 o
   0  -9   2       16.24       14.60      0.73 o
   1  -9   2        6.22        6.70      1.86 o
   2  -9   2        6.83        6.81      0.64 o
   3  -9   2        0.32       -0.58      0.79 o
   4  -9   2       24.06       24.48      0.90 o
   5  -9   2        1.20        0.72      1.15 o
   6  -9   2       21.10       20.82      0.99 o
   7  -9   2       11.06       10.03      0.92 o
   8  -9   2        4.19        4.76      0.90 o
  -7  -8   2       10.20        8.42      1.06 o
  -6  -8   2       35.94       34.56      2.83 o
  -5  -8   2        0.04        1.51      1.74 o
  -4  -8   2        2.71        2.69      1.18 o
  -3  -8   2       65.45       62.79      1.61 o
  -2  -8   2       44.58       40.36      1.40 o
  -1  -8   2       82.87       79.97      1.23 o
   0  -8   2       78.01       77.33      2.81 o
   1  -8   2       10.61        8.96      0.57 o
   2  -8   2      134.28      121.54      1.48 o
   3  -8   2        0.00       -0.75      0.87 o
   4  -8   2        0.79        0.39      0.61 o
   5  -8   2        2.26        2.28      0.67 o
   6  -8   2        2.80        1.77      0.85 o
   7  -8   2        6.00        5.73      0.83 o
   8  -8   2        4.47        4.44      0.96 o
  -7  -7   2        1.85        1.82      1.03 o
  -6  -7   2       29.99       29.33      1.11 o
  -5  -7   2        0.31        0.84      0.68 o
  -4  -7   2        0.31        0.51      0.62 o
  -3  -7   2       49.37       46.95      1.04 o
  -2  -7   2      183.16      166.36      2.43 o
  -1  -7   2       86.61       79.64      2.40 o
   0  -7   2      339.11      314.31      3.73 o
   1  -7   2      177.09      165.63      4.05 o
   2  -7   2        8.90       12.21      0.82 o
   3  -7   2       41.69       41.34      0.88 o
   4  -7   2       30.79       32.72      0.89 o
   5  -7   2       23.07       24.05      2.84 o
   6  -7   2        3.20        3.67      0.73 o
   7  -7   2       16.53       16.66      0.98 o
   8  -7   2        7.79        9.44      0.95 o
   9  -7   2        9.01        8.89      1.05 o
  -8  -6   2        4.98        6.43      0.92 o
  -7  -6   2       18.41       19.36      1.03 o
  -6  -6   2       43.49       41.00      1.20 o
  -5  -6   2        2.85        3.55      0.57 o
  -4  -6   2       35.28       33.36      0.93 o
  -3  -6   2       73.32       69.67      1.11 o
  -2  -6   2      112.70      106.15      1.21 o
  -1  -6   2        3.01        1.67      0.38 o
   0  -6   2       12.87       14.48      0.50 o
   1  -6   2       11.69       11.08      0.77 o
   2  -6   2      132.57      132.95      1.29 o
   3  -6   2        3.16        4.94      0.47 o
   4  -6   2       14.03       16.68      0.64 o
   5  -6   2        0.52        0.34      0.78 o
   6  -6   2       44.30       46.04      1.19 o
   7  -6   2        0.03       -1.01      1.01 o
   8  -6   2        9.98       10.34      0.94 o
   9  -6   2        2.06        2.12      1.01 o
  -8  -5   2       14.72       14.86      1.23 o
  -7  -5   2       17.42       16.40      0.99 o
  -6  -5   2        0.05        0.67      0.85 o
  -5  -5   2       58.86       60.04      1.57 o
  -4  -5   2      313.80      301.17     15.80 o
  -3  -5   2       20.56       20.53      1.03 o
  -2  -5   2      127.91      118.38      3.62 o
  -1  -5   2      172.16      170.03      2.06 o
   0  -5   2       10.39        9.36      0.81 o
   1  -5   2     1030.61     1040.57      7.05 o
   2  -5   2      543.00      558.30      8.04 o
   3  -5   2        1.26        0.98      0.36 o
   4  -5   2      283.83      280.03      5.10 o
   5  -5   2        0.51        0.35      0.49 o
   6  -5   2        0.70       -0.10      0.64 o
   7  -5   2        1.37        2.30      0.63 o
   8  -5   2        1.18        0.37      1.07 o
   9  -5   2        0.60       -1.25      1.32 o
  -9  -4   2        0.77        0.72      1.18 o
  -8  -4   2        2.53        4.90      1.39 o
  -7  -4   2       32.23       32.65      1.14 o
  -6  -4   2      197.81      201.61      3.30 o
  -5  -4   2       41.61       40.98      2.80 o
  -4  -4   2      992.56      975.07     22.61 o
  -3  -4   2      147.29      144.98      4.68 o
  -2  -4   2        8.37        8.36      0.39 o
  -1  -4   2        0.01        0.67      0.83 o
   0  -4   2       18.54       16.09      0.40 o
   1  -4   2      436.84      483.24      2.63 o
   2  -4   2      432.37      438.06     10.99 o
   3  -4   2       71.79       75.57      1.46 o
   4  -4   2      314.51      319.72      5.26 o
   5  -4   2       97.71      100.57      1.35 o
   6  -4   2       33.09       31.21      0.94 o
   7  -4   2        1.11        1.34      0.61 o
   8  -4   2        2.22        2.66      1.49 o
   9  -4   2       11.21        9.68      1.11 o
  -9  -3   2        3.32        2.40      2.11 o
  -8  -3   2        8.19        6.46      1.76 o
  -7  -3   2       25.61       24.12      1.58 o
  -6  -3   2        8.12        6.14      0.67 o
  -5  -3   2       84.95       88.09      2.19 o
  -4  -3   2      166.56      167.91      2.17 o
  -3  -3   2      147.82      151.88      3.22 o
  -2  -3   2        1.04        1.54      0.27 o
  -1  -3   2       71.60       77.13      1.87 o
   0  -3   2      160.49      172.70      1.16 o
   1  -3   2      260.63      289.10      3.49 o
   2  -3   2      387.83      398.48     10.29 o
   3  -3   2      110.59      127.32      2.04 o
   4  -3   2       97.09       94.64      4.15 o
   5  -3   2        0.29        0.31      0.43 o
   6  -3   2        1.72        1.64      0.53 o
   7  -3   2        0.11       -0.92      0.92 o
   8  -3   2       19.35       17.93      1.95 o
   9  -3   2        0.12       -0.19      1.00 o
  -9  -2   2       12.88       12.24      1.00 o
  -8  -2   2        1.41        1.89      0.79 o
  -7  -2   2       42.90       44.73      1.17 o
  -6  -2   2       44.55       49.36      1.59 o
  -5  -2   2        6.13        5.35      0.50 o
  -4  -2   2      248.34      256.05      2.50 o
  -3  -2   2      300.76      372.47      2.48 o
  -2  -2   2     1306.48     1570.84     16.83 o
  -1  -2   2     1451.85     1549.04     23.63 o
   0  -2   2     6439.49     6130.31     12.63 o
   1  -2   2     2516.58     2697.72     47.75 o
   2  -2   2        6.80        5.11      0.29 o
   3  -2   2      171.13      182.46      4.25 o
   4  -2   2       16.97       17.89      0.60 o
   5  -2   2       85.42       86.37      1.73 o
   6  -2   2      150.16      151.92      5.05 o
   7  -2   2        5.26        6.32      0.69 o
   8  -2   2       30.56       32.42      1.23 o
   9  -2   2       12.53       13.07      1.93 o
  -9  -1   2       18.00       15.75      1.09 o
  -8  -1   2       86.16       84.41      1.64 o
  -7  -1   2       32.84       34.20      1.02 o
  -6  -1   2       23.05       22.71      0.76 o
  -5  -1   2        0.48        0.75      0.47 o
  -4  -1   2      225.92      258.31      2.84 o
  -3  -1   2       55.02       59.67      0.71 o
  -2  -1   2     2255.85     2589.14     61.28 o
  -1  -1   2      196.43      215.21      1.66 o
   0  -1   2     1505.67     1577.27      7.69 o
   1  -1   2      588.98      609.15      7.40 o
   2  -1   2       32.42       38.33      0.55 o
   3  -1   2       57.23       61.40      0.79 o
   4  -1   2      321.71      327.39      3.54 o
   5  -1   2      117.72      121.12      1.42 o
   6  -1   2       49.40       52.20      2.27 o
   7  -1   2        5.96        5.96      0.75 o
   8  -1   2        6.34        6.73      0.98 o
   9  -1   2        7.90        8.42      0.96 o
 -10   0   2        3.04        2.87      0.93 o
  -9   0   2       40.32       36.42      1.36 o
  -8   0   2        0.01       -0.22      0.94 o
  -7   0   2       94.41       86.64      1.44 o
  -6   0   2       35.78       32.25      0.82 o
  -5   0   2       11.62       12.42      0.60 o
  -4   0   2       97.13       91.69      1.00 o
  -3   0   2      349.61      470.59      3.59 o
  -2   0   2      602.20      776.26      2.72 o
  -1   0   2     4185.27     4499.80     13.58 o
   0   0   2     1716.12     1732.82      9.53 o
   1   0   2       29.62       28.67      0.42 o
   2   0   2      291.07      319.09      2.94 o
   3   0   2       22.49       22.17      0.54 o
   4   0   2       87.92       88.81      2.34 o
   5   0   2       23.39       23.52      2.91 o
   6   0   2       51.71       52.88      2.08 o
   7   0   2        1.33        0.86      1.38 o
   8   0   2       10.92       12.06      0.94 o
   9   0   2        1.58        1.36      0.95 o
 -10   1   2        0.81        0.84      1.28 o
  -9   1   2       90.45       91.85      1.88 o
  -8   1   2       71.92       75.22      1.48 o
  -7   1   2       12.29       14.91      0.85 o
  -6   1   2       49.36       43.91      1.63 o
  -5   1   2       80.66       90.01      1.13 o
  -4   1   2      147.93      169.72      2.00 o
  -3   1   2       11.04       16.94      0.42 o
  -2   1   2      423.31      452.95      4.80 o
  -1   1   2        4.48        6.62      0.26 o
   0   1   2      259.29      258.61      1.51 o
   1   1   2      912.93      928.69     14.65 o
   2   1   2      226.64      265.10      7.10 o
   3   1   2      151.40      154.75      3.17 o
   4   1   2      706.00      717.38     18.38 o
   5   1   2      192.34      189.37      2.85 o
   6   1   2        9.69       10.74      0.72 o
   7   1   2        8.21        9.30      0.81 o
   8   1   2        6.64        6.28      0.89 o
 -10   2   2        0.55        0.19      1.01 o
  -9   2   2        0.32       -1.32      2.21 o
  -8   2   2       18.71       18.37      0.94 o
  -7   2   2       12.48       13.25      1.06 o
  -6   2   2       75.43       82.36      1.26 o
  -5   2   2        3.70        3.36      0.46 o
  -4   2   2      760.27      815.93     11.38 o
  -3   2   2        0.05       -0.05      0.46 o
  -2   2   2       78.66       85.54      1.03 o
  -1   2   2       39.48       48.56      0.55 o
   0   2   2      990.88     1036.16      6.14 o
   1   2   2        1.82        2.57      0.28 o
   2   2   2      273.32      288.43      4.82 o
   3   2   2      258.35      253.55      6.94 o
   4   2   2       11.78       14.13      0.62 o
   5   2   2        0.02        0.78      0.70 o
   6   2   2       12.41       12.08      0.77 o
   7   2   2        0.00        0.05      0.94 o
   8   2   2       21.19       21.46      1.21 o
 -10   3   2        0.21       -0.61      1.25 o
  -9   3   2       12.93       12.16      1.01 o
  -8   3   2       15.12       15.50      0.92 o
  -7   3   2       59.98       60.01      1.26 o
  -6   3   2       41.28       39.22      0.97 o
  -5   3   2      752.29      811.13      8.23 o
  -4   3   2      176.72      195.76      1.50 o
  -3   3   2       49.92       62.54      0.79 o
  -2   3   2      418.05      472.42     10.67 o
  -1   3   2       27.97       35.45      0.55 o
   0   3   2      185.76      192.61      1.56 o
   1   3   2      514.26      536.28     15.45 o
   2   3   2       40.99       52.45      1.08 o
   3   3   2      418.58      402.12     14.51 o
   4   3   2       90.73       87.08      1.66 o
   5   3   2        0.64        1.15      0.61 o
   6   3   2        0.56        0.29      0.84 o
   7   3   2        2.63        4.68      0.73 o
   8   3   2       36.68       42.00      1.47 o
 -10   4   2        8.72        9.10      1.04 o
  -9   4   2       10.80       10.28      0.95 o
  -8   4   2        2.22        1.12      0.75 o
  -7   4   2       39.16       40.35      1.10 o
  -6   4   2        5.44        5.14      0.80 o
  -5   4   2      210.34      210.20      2.73 o
  -4   4   2      346.87      357.21      7.37 o
  -3   4   2        3.17        4.25      0.38 o
  -2   4   2       16.77       20.72      1.20 o
  -1   4   2       41.06       36.98      0.82 o
   0   4   2      520.27      495.77      7.36 o
   1   4   2        0.31        0.02      0.38 o
   2   4   2       67.74       60.76      0.93 o
   3   4   2      107.08      109.30      3.64 o
   4   4   2        0.46       -0.16      0.58 o
   5   4   2       11.11       13.23      1.18 o
   6   4   2       17.33       19.76      0.96 o
   7   4   2        0.14       -0.28      1.40 o
 -10   5   2        3.91        4.35      2.87 o
  -9   5   2        2.10        0.48      1.29 o
  -8   5   2        0.29        0.36      0.77 o
  -7   5   2        0.86        1.88      1.02 o
  -6   5   2        0.95        1.15      0.98 o
  -5   5   2       82.42       82.26      1.91 o
  -4   5   2      125.62      119.63      1.34 o
  -3   5   2        7.14        6.90      0.46 o
  -2   5   2      328.24      311.43      2.19 o
  -1   5   2        1.66        2.19      0.37 o
   0   5   2        2.36        1.81      0.35 o
   1   5   2       10.07       10.36      0.52 o
   2   5   2       55.74       49.06      1.03 o
   3   5   2        0.42        0.31      0.65 o
   4   5   2       27.53       27.90      1.69 o
   5   5   2       14.78       14.33      0.86 o
   6   5   2       31.19       35.30      1.24 o
   7   5   2       19.56       22.32      2.46 o
  -9   6   2       29.86       29.04      1.59 o
  -8   6   2        1.51        2.55      1.54 o
  -7   6   2       28.20       28.79      1.04 o
  -6   6   2        1.44        1.76      0.75 o
  -5   6   2       15.71       13.51      0.69 o
  -4   6   2        5.35        5.51      0.56 o
  -3   6   2      177.03      170.72      1.62 o
  -2   6   2       29.77       27.28      0.73 o
  -1   6   2      766.11      691.02      4.33 o
   0   6   2      342.10      321.46      2.35 o
   1   6   2       61.29       48.94      2.33 o
   2   6   2       38.04       30.34      0.84 o
   3   6   2       82.49       75.33      1.31 o
   4   6   2        9.06        8.48      1.23 o
   5   6   2       32.53       33.49      1.16 o
   6   6   2        7.49        7.06      0.91 o
   7   6   2        5.11        2.91      1.18 o
  -9   7   2        8.35        6.45      1.02 o
  -8   7   2        8.40        8.69      0.91 o
  -7   7   2        5.62        5.82      0.76 o
  -6   7   2       20.95       20.67      1.13 o
  -5   7   2       56.91       58.50      1.97 o
  -4   7   2        3.09        3.87      0.55 o
  -3   7   2       28.43       24.48      0.79 o
  -2   7   2       61.12       57.88      1.42 o
  -1   7   2       45.26       39.04      0.92 o
   0   7   2       29.55       24.83      0.80 o
   1   7   2        0.40       -0.66      1.04 o
   2   7   2       16.65       16.92      0.81 o
   3   7   2        6.64        7.18      0.72 o
   4   7   2       22.76       21.59      1.03 o
   5   7   2        1.52        0.52      1.13 o
   6   7   2       13.74       14.80      1.06 o
  -9   8   2        1.40        1.70      1.28 o
  -8   8   2        0.52        0.09      1.59 o
  -7   8   2       24.48       24.55      1.12 o
  -6   8   2       39.21       39.21      1.21 o
  -5   8   2       13.49       11.44      0.80 o
  -4   8   2        0.59        0.34      0.75 o
  -3   8   2        1.01        0.96      0.62 o
  -2   8   2        6.19        6.94      1.05 o
  -1   8   2       26.63       22.66      0.85 o
   0   8   2       64.89       66.67      1.24 o
   1   8   2        3.44        3.42      0.59 o
   2   8   2       27.78       28.65      4.19 o
   3   8   2       26.25       25.24      1.06 o
   4   8   2        7.53        7.64      0.83 o
   5   8   2        2.40        1.28      0.89 o
  -8   9   2        0.38        0.65      1.16 o
  -7   9   2        0.51        1.63      0.89 o
  -6   9   2        9.33        8.21      0.89 o
  -5   9   2       56.66       59.42      1.41 o
  -4   9   2        0.13        0.71      0.84 o
  -3   9   2       14.66       13.23      0.81 o
  -2   9   2       28.29       28.88      0.98 o
  -1   9   2       57.66       55.85      1.27 o
   0   9   2        0.06       -0.71      0.85 o
   1   9   2       64.49       64.73      1.42 o
   2   9   2        4.43        4.19      0.75 o
   3   9   2       75.18       80.21      3.55 o
   4   9   2       13.91       16.52      1.08 o
  -7  10   2       10.78       10.84      1.03 o
  -6  10   2       16.53       16.74      1.06 o
  -5  10   2        3.35        3.29      0.74 o
  -4  10   2        6.99        6.94      0.81 o
  -3  10   2        0.61       -0.71      0.93 o
  -2  10   2        0.16       -0.19      0.93 o
  -1  10   2        0.64        0.95      0.72 o
   0  10   2        7.98        7.42      1.12 o
   1  10   2        8.57        9.17      0.89 o
   2  10   2       20.12       22.14      1.13 o
   3  10   2        0.39       -0.44      2.12 o
  -7  11   2        0.24        0.98      0.93 o
  -6  11   2        0.23        1.40      1.54 o
  -5  11   2        7.56        8.25      1.08 o
  -4  11   2        0.00        0.33      0.97 o
  -3  11   2       18.94       19.46      1.05 o
  -2  11   2       34.45       38.78      1.28 o
  -1  11   2       14.86       15.76      0.98 o
   0  11   2        0.34        1.53      0.94 o
   1  11   2        3.14        3.65      0.83 o
   2  11   2        1.76        1.33      1.00 o
  -5  12   2        0.00        0.47      1.17 o
  -4  12   2        0.19       -0.21      1.13 o
  -3  12   2       10.62       11.42      1.23 o
  -2  12   2        0.00       -0.53      1.20 o
  -1  12   2        5.88        6.93      0.96 o
   0  12   2        0.53        0.94      0.84 o
   1  12   2        0.98        0.95      1.02 o
   0 -14   3        4.25        6.23      1.67 o
   1 -14   3        8.46       10.08      1.07 o
   2 -14   3        2.41        3.52      1.50 o
   3 -14   3        0.14        1.37      1.47 o
  -2 -13   3       12.90       13.04      1.12 o
  -1 -13   3        0.41       -0.14      1.11 o
   0 -13   3        9.38       14.42      2.44 o
   1 -13   3        0.37        0.91      0.90 o
   2 -13   3        3.16        3.70      0.86 o
   3 -13   3        8.62        9.31      0.95 o
   4 -13   3        0.11       -0.65      1.12 o
   5 -13   3        0.55        1.74      0.93 o
  -4 -12   3        0.74        0.18      1.91 o
  -3 -12   3        0.05        0.07      1.15 o
  -2 -12   3       13.78       14.58      1.03 o
  -1 -12   3        5.41        4.64      0.84 o
   0 -12   3        1.16        0.00      0.95 o
   1 -12   3       12.64       11.63      1.13 o
   2 -12   3       21.26       20.35      1.08 o
   3 -12   3        4.73        5.44      1.46 o
   4 -12   3        0.05       -1.10      1.10 o
   5 -12   3        0.48        0.23      1.07 o
   6 -12   3        0.96        0.04      1.59 o
  -5 -11   3       22.36       24.80      1.25 o
  -4 -11   3        2.96        0.77      1.18 o
  -3 -11   3       29.43       32.55      1.87 o
  -2 -11   3        2.34        2.05      0.70 o
  -1 -11   3        0.02       -0.01      0.88 o
   0 -11   3        5.45        3.98      0.72 o
   1 -11   3       51.72       48.03      1.28 o
   2 -11   3       24.33       21.91      1.01 o
   3 -11   3       48.52       47.72      1.34 o
   4 -11   3        8.34        7.82      0.85 o
   5 -11   3        8.89        8.90      0.91 o
   6 -11   3        7.71        8.59      1.03 o
   7 -11   3        3.64        4.85      1.77 o
  -6 -10   3        8.20        7.73      1.03 o
  -5 -10   3        5.27        5.08      0.89 o
  -4 -10   3       14.23       14.90      0.97 o
  -3 -10   3        0.08       -0.87      0.90 o
  -2 -10   3       63.63       61.79      1.36 o
  -1 -10   3       11.47       11.16      2.12 o
   0 -10   3        5.41        5.25      1.34 o
   1 -10   3       86.68       82.45      1.47 o
   2 -10   3      104.03      102.86      1.63 o
   3 -10   3        4.15        4.30      0.68 o
   4 -10   3       14.53       16.38      0.93 o
   5 -10   3       23.80       21.11      1.69 o
   6 -10   3        0.26        0.29      1.15 o
   7 -10   3        0.26        1.42      0.91 o
  -6  -9   3       10.89       11.96      1.01 o
  -5  -9   3       14.61       13.83      0.97 o
  -4  -9   3        2.57        2.93      0.78 o
  -3  -9   3       17.89       19.64      0.91 o
  -2  -9   3        6.05        6.42      0.63 o
  -1  -9   3        0.67        2.02      0.52 o
   0  -9   3       49.26       46.15      1.74 o
   1  -9   3        9.37        9.60      0.65 o
   2  -9   3        0.78        0.81      0.49 o
   3  -9   3       26.38       26.15      1.05 o
   4  -9   3        3.03        3.21      0.60 o
   5  -9   3        4.76        5.01      0.73 o
   6  -9   3        6.16        6.46      0.82 o
   7  -9   3        5.43        3.44      0.90 o
   8  -9   3        0.01       -1.20      1.20 o
  -7  -8   3       27.41       27.76      1.62 o
  -6  -8   3        0.00        0.38      0.83 o
  -5  -8   3       12.07       11.79      0.85 o
  -4  -8   3        0.04        1.43      0.61 o
  -3  -8   3       57.11       53.12      1.15 o
  -2  -8   3       12.88       13.14      0.98 o
  -1  -8   3      110.01      101.93      4.00 o
   0  -8   3        2.71        2.94      0.47 o
   1  -8   3       81.08       70.03      1.15 o
   2  -8   3       33.23       33.12      1.68 o
   3  -8   3        3.14        4.30      0.54 o
   4  -8   3        3.83        5.44      0.58 o
   5  -8   3      246.21      243.05      5.48 o
   6  -8   3       52.71       46.77      1.35 o
   7  -8   3        7.68       10.20      1.32 o
   8  -8   3        5.44        5.68      0.96 o
  -8  -7   3        0.84        0.14      1.42 o
  -7  -7   3        5.81        5.08      0.87 o
  -6  -7   3        2.03        0.32      0.82 o
  -5  -7   3        1.45        0.00      0.84 o
  -4  -7   3        2.47        2.91      0.56 o
  -3  -7   3      143.52      135.58      3.44 o
  -2  -7   3      135.45      128.11      1.43 o
  -1  -7   3        2.58        2.36      0.44 o
   0  -7   3      330.29      308.77      2.22 o
   1  -7   3        0.08       -0.47      0.56 o
   2  -7   3       48.03       43.95      0.86 o
   3  -7   3       19.79       21.42      0.71 o
   4  -7   3        2.01        1.88      0.50 o
   5  -7   3       19.01       19.12      1.22 o
   6  -7   3       40.60       41.87      1.19 o
   7  -7   3       17.15       16.33      0.99 o
   8  -7   3       12.30       14.30      1.04 o
  -8  -6   3       13.59       13.28      2.12 o
  -7  -6   3       20.69       21.67      1.02 o
  -6  -6   3        9.47        8.94      1.55 o
  -5  -6   3       12.08       12.63      0.70 o
  -4  -6   3        8.71        8.73      0.64 o
  -3  -6   3       65.14       62.37      1.04 o
  -2  -6   3       42.87       40.11      0.80 o
  -1  -6   3      200.08      187.50      1.49 o
   0  -6   3        2.79        2.62      0.98 o
   1  -6   3       11.29        9.73      0.46 o
   2  -6   3       51.04       45.95      0.94 o
   3  -6   3       18.18       15.52      0.85 o
   4  -6   3       25.39       23.76      1.31 o
   5  -6   3       93.87       91.69      1.64 o
   6  -6   3        5.27        5.12      0.97 o
   7  -6   3        7.78        6.84      0.79 o
   8  -6   3        4.63        5.28      1.50 o
   9  -6   3        3.01        3.39      0.95 o
  -9  -5   3        0.99        0.58      1.28 o
  -8  -5   3        6.55        6.22      0.88 o
  -7  -5   3        4.93        5.16      0.75 o
  -6  -5   3       10.09        9.90      0.74 o
  -5  -5   3        1.54        2.54      0.65 o
  -4  -5   3      268.98      263.49      2.05 o
  -3  -5   3      553.63      536.74      7.33 o
  -2  -5   3      117.96      127.21      1.97 o
  -1  -5   3        0.82        0.39      0.41 o
   0  -5   3       44.26       42.44      0.85 o
   1  -5   3      270.15      265.70      1.97 o
   2  -5   3       10.19       12.01      1.65 o
   3  -5   3      134.43      134.48      1.34 o
   4  -5   3       26.17       25.02      0.77 o
   5  -5   3       20.50       20.40      0.76 o
   6  -5   3        0.84        1.17      0.70 o
   7  -5   3       23.38       21.84      1.00 o
   8  -5   3        3.98        3.80      0.83 o
   9  -5   3       40.50       42.43      1.54 o
  -9  -4   3        0.30       -0.41      1.11 o
  -8  -4   3        0.72        0.11      1.01 o
  -7  -4   3        0.74       -0.93      0.93 o
  -6  -4   3       66.53       64.22      1.78 o
  -5  -4   3        3.84        3.11      0.54 o
  -4  -4   3       23.79       22.68      0.81 o
  -3  -4   3        5.69        5.57      0.56 o
  -2  -4   3       55.54       55.19      1.39 o
  -1  -4   3       28.91       35.78      0.56 o
   0  -4   3       24.04       30.62      0.89 o
   1  -4   3        2.23        1.29      0.29 o
   2  -4   3      652.43      684.16      8.66 o
   3  -4   3       15.31       12.26      0.63 o
   4  -4   3      106.75      102.44      1.27 o
   5  -4   3       14.53       16.20      0.70 o
   6  -4   3        4.18        3.47      0.62 o
   7  -4   3       13.55       13.89      0.87 o
   8  -4   3        8.79        8.18      0.92 o
   9  -4   3        4.48        4.20      0.99 o
  -9  -3   3        3.28        2.45      1.42 o
  -8  -3   3       50.09       50.69      1.39 o
  -7  -3   3       38.26       40.66      1.11 o
  -6  -3   3       43.09       41.92      1.02 o
  -5  -3   3       31.35       32.83      0.81 o
  -4  -3   3       15.16       15.64      0.56 o
  -3  -3   3      220.05      216.76      4.87 o
  -2  -3   3      172.58      194.80      4.13 o
  -1  -3   3       11.15       10.38      0.33 o
   0  -3   3      552.17      543.02     12.51 o
   1  -3   3     1259.11     1281.67      6.03 o
   2  -3   3       36.36       34.18      0.59 o
   3  -3   3      342.73      351.16      2.39 o
   4  -3   3      118.26      124.06      3.00 o
   5  -3   3       25.86       24.89      0.81 o
   6  -3   3        0.01       -0.36      0.80 o
   7  -3   3        1.70        1.05      0.95 o
   8  -3   3        2.88        4.01      0.83 o
   9  -3   3       10.66        9.91      1.06 o
  -9  -2   3        1.55        1.49      0.90 o
  -8  -2   3       60.03       56.19      1.44 o
  -7  -2   3       14.79       17.03      0.82 o
  -6  -2   3       10.98        9.19      0.61 o
  -5  -2   3      115.62      109.22      1.86 o
  -4  -2   3      118.74      132.15      1.69 o
  -3  -2   3       96.05      109.00      0.98 o
  -2  -2   3       10.01        7.64      0.32 o
  -1  -2   3        1.53        2.27      0.24 o
   0  -2   3     5302.19     5212.70     35.38 o
   1  -2   3       98.15      104.93      0.82 o
   2  -2   3       57.37       69.29      0.78 o
   3  -2   3       23.96       26.17      0.60 o
   4  -2   3       31.79       30.57      0.88 o
   5  -2   3      108.46      110.12      3.60 o
   6  -2   3        7.39        7.34      0.70 o
   7  -2   3       42.56       42.29      1.49 o
   8  -2   3        4.44        6.41      0.82 o
   9  -2   3        1.96        1.07      2.25 o
 -10  -1   3        0.57        0.50      1.23 o
  -9  -1   3        3.07        0.62      1.31 o
  -8  -1   3        3.53        1.56      1.45 o
  -7  -1   3        0.11        1.09      0.59 o
  -6  -1   3        0.23       -0.30      0.64 o
  -5  -1   3       23.61       21.75      0.66 o
  -4  -1   3      532.71      629.61      3.56 o
  -3  -1   3       82.53      127.64      1.02 o
  -2  -1   3        4.52        5.32      0.28 o
  -1  -1   3       41.97       55.57      0.54 o
   0  -1   3      280.78      296.43      1.65 o
   1  -1   3       23.58       19.92      0.40 o
   2  -1   3       38.91       38.86      0.60 o
   3  -1   3       56.56       56.54      1.16 o
   4  -1   3      132.40      129.03      2.27 o
   5  -1   3        0.00       -0.80      0.80 o
   6  -1   3       38.54       39.67      1.30 o
   7  -1   3       13.28       14.69      1.29 o
   8  -1   3        1.19        1.56      1.33 o
   9  -1   3        1.38        1.83      1.43 o
 -10   0   3        4.78        5.56      0.91 o
  -9   0   3       14.22       12.55      1.08 o
  -8   0   3       23.50       25.46      1.02 o
  -7   0   3        0.23        1.22      0.86 o
  -6   0   3       10.51        7.29      0.86 o
  -5   0   3       20.80       19.17      0.63 o
  -4   0   3      374.68      449.11      4.65 o
  -3   0   3      393.90      482.16      2.70 o
  -2   0   3        0.80        1.30      0.28 o
  -1   0   3     2089.21     2023.59      6.57 o
   0   0   3      106.51      123.92      0.88 o
   1   0   3       58.99       78.77      3.04 o
   2   0   3       20.86       24.80      0.52 o
   3   0   3        0.88        0.78      0.74 o
   4   0   3      231.77      234.49      9.15 o
   5   0   3      233.09      230.68      4.40 o
   6   0   3        0.62        1.04      0.97 o
   7   0   3       94.24       94.09      2.11 o
   8   0   3        7.99        7.06      0.93 o
 -10   1   3        0.78        1.90      0.97 o
  -9   1   3        0.18       -0.18      1.11 o
  -8   1   3       15.15       15.45      0.86 o
  -7   1   3       46.69       44.86      1.10 o
  -6   1   3       58.86       64.23      2.32 o
  -5   1   3        6.45        6.73      0.50 o
  -4   1   3        8.82        9.61      0.75 o
  -3   1   3       40.58       38.12      0.60 o
  -2   1   3      633.43      789.02     13.28 o
  -1   1   3      861.05      939.66      6.80 o
   0   1   3       12.79       11.38      0.44 o
   1   1   3       18.68       12.38      0.96 o
   2   1   3      399.13      394.62      9.11 o
   3   1   3        0.50        0.27      0.53 o
   4   1   3       15.75       16.50      0.68 o
   5   1   3       13.06       13.81      0.69 o
   6   1   3        2.89        3.26      0.65 o
   7   1   3        4.28        4.93      0.79 o
   8   1   3        0.16        1.50      0.74 o
 -10   2   3        4.92        4.04      1.81 o
  -9   2   3       10.85       10.65      0.97 o
  -8   2   3        0.06       -0.99      0.99 o
  -7   2   3        6.15        6.14      0.64 o
  -6   2   3       15.39       17.70      1.07 o
  -5   2   3        1.19        1.40      0.89 o
  -4   2   3       27.64       34.03      1.11 o
  -3   2   3      236.25      254.12      3.32 o
  -2   2   3       54.94       56.82      0.69 o
  -1   2   3      145.65      131.84      0.97 o
   0   2   3      708.60      713.49      8.71 o
   1   2   3      304.98      348.51      9.63 o
   2   2   3       21.83       21.47      0.56 o
   3   2   3        0.01        0.18      0.56 o
   4   2   3       67.42       63.95      2.75 o
   5   2   3        1.62        1.84      0.55 o
   6   2   3        0.28       -0.07      0.90 o
   7   2   3        3.26        3.04      0.76 o
   8   2   3       12.84       12.46      1.06 o
 -10   3   3        2.56        2.28      1.20 o
  -9   3   3        5.61        6.28      1.11 o
  -8   3   3       37.53       36.91      1.84 o
  -7   3   3       63.49       69.61      1.74 o
  -6   3   3       99.09       98.00      1.40 o
  -5   3   3       20.24       20.80      0.77 o
  -4   3   3       33.37       32.57      0.82 o
  -3   3   3       76.68       93.52      1.86 o
  -2   3   3      169.86      200.58      2.77 o
  -1   3   3        5.27        5.52      0.34 o
   0   3   3        5.72        5.12      0.71 o
   1   3   3      427.78      402.81      2.51 o
   2   3   3      185.35      165.50      4.40 o
   3   3   3      249.89      234.77      7.27 o
   4   3   3       34.72       35.42      0.93 o
   5   3   3        0.47        0.55      0.56 o
   6   3   3        9.95       11.94      1.75 o
   7   3   3        7.29        6.25      0.90 o
 -10   4   3        1.31        1.11      1.30 o
  -9   4   3       13.81       13.75      1.39 o
  -8   4   3        1.15        1.58      0.79 o
  -7   4   3       14.52       13.76      0.83 o
  -6   4   3       48.61       47.40      1.51 o
  -5   4   3       46.36       48.21      0.98 o
  -4   4   3       78.71       76.37      1.67 o
  -3   4   3        0.59        0.13      0.52 o
  -2   4   3       45.16       42.44      0.98 o
  -1   4   3      150.80      138.37      1.23 o
   0   4   3        3.91        1.79      0.37 o
   1   4   3       35.80       31.57      1.25 o
   2   4   3        0.05        0.10      0.58 o
   3   4   3        1.49        1.17      0.62 o
   4   4   3       12.86       12.17      0.68 o
   5   4   3        1.48        1.70      0.62 o
   6   4   3        3.33        4.15      0.77 o
   7   4   3        3.57        4.14      0.86 o
 -10   5   3        0.01       -1.80      1.80 o
  -9   5   3       44.34       43.52      1.45 o
  -8   5   3       29.88       28.18      1.55 o
  -7   5   3        0.12       -0.86      0.86 o
  -6   5   3       48.62       45.67      1.18 o
  -5   5   3       45.28       46.29      1.59 o
  -4   5   3       52.17       48.10      0.95 o
  -3   5   3        1.84        4.03      0.46 o
  -2   5   3      154.98      144.01      1.39 o
  -1   5   3        2.55        2.79      1.51 o
   0   5   3        0.67        0.67      0.46 o
   1   5   3        2.73        1.41      0.74 o
   2   5   3       38.31       27.45      0.83 o
   3   5   3       47.69       44.19      3.13 o
   4   5   3       61.41       61.94      1.33 o
   5   5   3        5.53        6.68      0.94 o
   6   5   3       16.15       12.45      1.07 o
   7   5   3        1.74        0.79      1.32 o
  -9   6   3        2.25        1.74      1.21 o
  -8   6   3        1.69        0.03      0.87 o
  -7   6   3        1.52        1.09      0.93 o
  -6   6   3        7.93        8.82      0.72 o
  -5   6   3        4.17        3.94      0.57 o
  -4   6   3       87.59       77.69      1.25 o
  -3   6   3       30.14       23.23      0.79 o
  -2   6   3       45.12       41.22      0.89 o
  -1   6   3        2.81        2.79      0.51 o
   0   6   3       25.91       24.48      1.96 o
   1   6   3        1.72        1.54      0.71 o
   2   6   3        0.02        0.17      0.67 o
   3   6   3       82.96       82.61      2.18 o
   4   6   3        5.17        5.01      0.75 o
   5   6   3       28.77       27.46      1.21 o
   6   6   3        0.75        0.05      1.23 o
  -9   7   3        0.28        1.14      1.01 o
  -8   7   3        7.67        8.47      0.90 o
  -7   7   3       11.71       11.30      0.90 o
  -6   7   3        5.58        4.63      0.76 o
  -5   7   3       84.21       81.38      1.44 o
  -4   7   3       50.81       42.34      1.06 o
  -3   7   3        8.93       10.07      0.63 o
  -2   7   3      193.45      176.95      1.82 o
  -1   7   3       17.00       14.82      0.71 o
   0   7   3        3.75        4.43      0.71 o
   1   7   3        5.78        5.19      0.62 o
   2   7   3        4.21        4.62      0.65 o
   3   7   3        9.98        8.30      0.82 o
   4   7   3        0.85        0.41      0.69 o
   5   7   3        0.83        1.09      0.96 o
  -9   8   3       16.78       15.11      1.80 o
  -8   8   3        1.07        1.99      1.04 o
  -7   8   3       16.40       16.51      2.35 o
  -6   8   3        2.11        1.93      0.83 o
  -5   8   3       18.71       18.56      0.89 o
  -4   8   3       50.92       46.17      2.80 o
  -3   8   3        0.03       -0.17      0.75 o
  -2   8   3       15.66       14.44      1.72 o
  -1   8   3       28.80       29.02      1.51 o
   0   8   3       39.66       40.04      1.09 o
   1   8   3       10.49        8.37      0.75 o
   2   8   3       41.47       42.22      1.22 o
   3   8   3        6.31        4.54      2.28 o
   4   8   3        5.68        6.64      0.92 o
   5   8   3        0.26       -0.21      1.88 o
  -8   9   3        8.12        9.13      1.01 o
  -7   9   3        0.75        0.06      1.05 o
  -6   9   3       26.65       27.90      1.38 o
  -5   9   3       10.43       10.37      1.01 o
  -4   9   3        3.96        4.58      0.70 o
  -3   9   3        4.68        5.12      0.72 o
  -2   9   3        1.51        1.10      0.73 o
  -1   9   3        8.09        7.76      0.76 o
   0   9   3        5.59        6.11      0.72 o
   1   9   3       14.63       15.28      0.98 o
   2   9   3        0.08        0.11      1.03 o
   3   9   3        0.01       -0.02      1.33 o
   4   9   3        2.21        1.43      2.11 o
  -7  10   3       14.26       14.44      1.35 o
  -6  10   3       26.63       28.67      1.79 o
  -5  10   3        7.28        8.00      1.65 o
  -4  10   3        2.52        3.94      0.71 o
  -3  10   3        9.63        9.07      0.89 o
  -2  10   3        0.12        0.14      0.85 o
  -1  10   3       28.69       29.27      1.14 o
   0  10   3       34.36       35.14      1.24 o
   1  10   3        6.87        7.90      0.89 o
   2  10   3       24.30       21.77      1.19 o
   3  10   3        4.57        5.86      0.90 o
  -6  11   3       11.84       12.97      1.12 o
  -5  11   3       16.54       18.21      1.12 o
  -4  11   3        1.14        1.18      0.90 o
  -3  11   3        4.13        2.98      0.85 o
  -2  11   3       15.16       16.56      1.04 o
  -1  11   3        0.00        0.65      1.04 o
   0  11   3        9.25        9.76      0.95 o
   1  11   3        2.50        2.03      1.01 o
  -4  12   3        7.20        6.13      1.01 o
  -3  12   3        3.38        3.81      0.92 o
  -2  12   3        5.83        6.84      0.95 o
  -1  12   3        0.12       -0.22      1.21 o
   0 -14   4        1.46        2.21      0.99 o
   1 -14   4        8.45        9.72      1.34 o
   2 -14   4        0.23       -0.78      1.11 o
   3 -14   4        0.17        0.90      0.94 o
  -3 -13   4        0.08        0.30      1.23 o
  -2 -13   4        2.65       -0.61      1.29 o
  -1 -13   4        2.21        1.09      0.97 o
   0 -13   4        2.98        4.78      0.89 o
   1 -13   4        1.58        3.28      0.85 o
   2 -13   4       17.18       18.77      1.26 o
   3 -13   4        8.66        9.10      0.93 o
   4 -13   4        0.16       -0.54      1.11 o
   5 -13   4        1.56        1.32      1.61 o
  -4 -12   4        8.27       10.22      1.06 o
  -3 -12   4        5.92        6.02      0.86 o
  -2 -12   4       14.52       13.56      1.28 o
  -1 -12   4        0.13        0.76      1.56 o
   0 -12   4        1.65        1.17      1.19 o
   1 -12   4        6.46        6.75      0.92 o
   2 -12   4        5.83        6.70      0.79 o
   3 -12   4        1.53        2.17      0.76 o
   4 -12   4       13.99       16.20      1.01 o
   5 -12   4        0.49       -1.23      1.23 o
   6 -12   4        0.13       -0.04      0.93 o
  -5 -11   4        2.38        2.59      0.87 o
  -4 -11   4       26.99       27.65      1.21 o
  -3 -11   4       11.37       10.92      1.17 o
  -2 -11   4        2.76        1.37      1.42 o
  -1 -11   4        0.00       -0.45      0.89 o
   0 -11   4        0.01        0.40      0.83 o
   1 -11   4        1.76        0.63      0.78 o
   2 -11   4       22.59       21.64      1.02 o
   3 -11   4       25.12       25.10      1.06 o
   4 -11   4        7.78        8.87      0.92 o
   5 -11   4        8.92       10.07      1.34 o
   6 -11   4        5.41        4.42      0.92 o
   7 -11   4        1.12        2.20      0.85 o
  -6 -10   4        0.55       -0.25      1.17 o
  -5 -10   4        0.91        0.30      1.04 o
  -4 -10   4        0.48        1.21      0.95 o
  -3 -10   4        3.58        4.23      0.70 o
  -2 -10   4       10.25       10.43      0.77 o
  -1 -10   4        0.04        0.47      0.60 o
   0 -10   4       17.51       17.88      0.83 o
   1 -10   4       13.69       13.20      0.94 o
   2 -10   4       30.64       30.23      1.02 o
   3 -10   4        0.00        0.41      0.87 o
   4 -10   4       13.89       14.82      0.88 o
   5 -10   4        0.06       -1.10      1.43 o
   6 -10   4       13.54       12.84      1.19 o
   7 -10   4        1.63        2.61      2.10 o
  -7  -9   4        6.44        5.16      1.02 o
  -6  -9   4        8.97        8.39      0.91 o
  -5  -9   4        2.88        3.96      0.68 o
  -4  -9   4       19.29       19.61      0.90 o
  -3  -9   4       54.73       50.32      1.44 o
  -2  -9   4       70.98       65.86      1.82 o
  -1  -9   4       14.59       14.39      0.74 o
   0  -9   4       67.32       62.57      1.35 o
   1  -9   4        3.88        3.35      0.68 o
   2  -9   4        0.04       -0.72      0.72 o
   3  -9   4        7.20        8.44      0.64 o
   4  -9   4        0.08       -0.07      0.79 o
   5  -9   4       13.03       12.21      0.93 o
   6  -9   4       25.88       23.75      1.18 o
   7  -9   4        0.46        1.17      1.10 o
   8  -9   4        8.75        9.50      1.05 o
  -7  -8   4        6.23        5.68      0.90 o
  -6  -8   4        0.01        0.28      0.95 o
  -5  -8   4        0.04       -0.16      0.85 o
  -4  -8   4        1.15       -0.15      0.84 o
  -3  -8   4        2.07        2.23      0.54 o
  -2  -8   4      121.19      110.61      1.60 o
  -1  -8   4        1.24        0.75      0.58 o
   0  -8   4      143.94      137.43      1.52 o
   1  -8   4      143.86      138.72      3.58 o
   2  -8   4        4.46        4.43      0.53 o
   3  -8   4        0.83        0.75      0.58 o
   4  -8   4        0.79        0.17      0.76 o
   5  -8   4        2.01        2.72      1.25 o
   6  -8   4       16.30       16.15      0.99 o
   7  -8   4        3.85        5.52      0.81 o
   8  -8   4        0.13       -1.20      1.20 o
  -8  -7   4        1.49        2.22      0.87 o
  -7  -7   4       23.97       24.49      1.08 o
  -6  -7   4        0.54        0.31      1.19 o
  -5  -7   4        4.25        3.51      0.96 o
  -4  -7   4        3.08        3.10      0.98 o
  -3  -7   4        9.57        9.62      0.61 o
  -2  -7   4       59.22       52.74      0.98 o
  -1  -7   4        1.39        1.18      0.41 o
   0  -7   4       81.99       77.55      1.07 o
   1  -7   4        3.19        2.55      0.44 o
   2  -7   4       64.01       63.59      1.03 o
   3  -7   4        0.20        0.57      0.63 o
   4  -7   4       12.66       12.52      0.86 o
   5  -7   4        1.84        1.85      0.62 o
   6  -7   4       29.10       29.40      1.10 o
   7  -7   4        0.01       -0.86      0.86 o
   8  -7   4       11.54       12.18      1.03 o
  -8  -6   4        7.24        5.26      0.94 o
  -7  -6   4       36.49       35.59      1.89 o
  -6  -6   4       28.13       28.21      1.90 o
  -5  -6   4       67.32       61.32      2.92 o
  -4  -6   4       73.75       71.04      1.68 o
  -3  -6   4       13.94       12.68      0.60 o
  -2  -6   4       58.29       54.15      2.11 o
  -1  -6   4       15.50       16.56      0.54 o
   0  -6   4       31.42       29.70      0.65 o
   1  -6   4      249.43      230.74      1.68 o
   2  -6   4      160.17      154.46      1.98 o
   3  -6   4       37.99       34.60      1.14 o
   4  -6   4       59.37       59.14      1.11 o
   5  -6   4       61.98       63.51      1.29 o
   6  -6   4        0.56        0.58      1.23 o
   7  -6   4        1.40        1.07      2.54 o
   8  -6   4        1.77        2.76      0.84 o
  -9  -5   4        0.22        1.69      1.10 o
  -8  -5   4        5.22        2.88      1.88 o
  -7  -5   4       11.98       11.55      1.31 o
  -6  -5   4       40.64       40.71      1.26 o
  -5  -5   4       18.32       17.77      0.76 o
  -4  -5   4       74.05       74.01      1.14 o
  -3  -5   4       62.61       58.05      1.42 o
  -2  -5   4        1.28        1.23      1.11 o
  -1  -5   4       17.66       20.21      0.52 o
   0  -5   4      276.75      262.10      4.90 o
   1  -5   4        0.03       -0.28      0.46 o
   2  -5   4       32.61       30.84      0.70 o
   3  -5   4        4.89        4.96      0.47 o
   4  -5   4      114.10      111.69      2.66 o
   5  -5   4       36.77       36.81      0.98 o
   6  -5   4        0.16       -0.37      0.84 o
   7  -5   4        0.95        2.11      0.69 o
   8  -5   4        2.52        2.19      1.02 o
  -9  -4   4        1.00        2.73      1.15 o
  -8  -4   4       17.03       18.90      1.33 o
  -7  -4   4       80.26       83.48      1.54 o
  -6  -4   4       13.78       14.53      0.78 o
  -5  -4   4      302.06      291.76      3.94 o
  -4  -4   4       10.04       10.34      1.29 o
  -3  -4   4        4.14        3.62      0.67 o
  -2  -4   4       19.03       24.44      0.66 o
  -1  -4   4       18.92       19.80      0.48 o
   0  -4   4      553.59      548.50      2.96 o
   1  -4   4       24.59       32.62      0.61 o
   2  -4   4      184.45      180.39      1.39 o
   3  -4   4      180.17      174.81      2.25 o
   4  -4   4       69.93       68.54      1.11 o
   5  -4   4       39.44       39.24      2.38 o
   6  -4   4       15.76       14.67      0.84 o
   7  -4   4        0.28        0.23      0.65 o
   8  -4   4       14.03       12.41      1.03 o
  -9  -3   4        2.82        1.83      0.85 o
  -8  -3   4       12.36       12.55      0.91 o
  -7  -3   4       13.37       13.65      0.81 o
  -6  -3   4        2.56        3.18      0.52 o
  -5  -3   4       10.45        8.30      0.55 o
  -4  -3   4       91.53       95.11      2.07 o
  -3  -3   4      481.75      506.57      9.87 o
  -2  -3   4       31.73       29.76      1.24 o
  -1  -3   4       19.37       22.95      0.60 o
   0  -3   4      756.56      748.85      3.21 o
   1  -3   4        5.03        4.66      0.31 o
   2  -3   4        8.74       10.12      0.42 o
   3  -3   4       15.68       12.48      0.53 o
   4  -3   4        7.18        7.43      0.53 o
   5  -3   4       46.50       47.07      1.04 o
   6  -3   4       15.93       15.31      0.84 o
   7  -3   4        0.13        0.17      0.94 o
   8  -3   4       22.77       24.28      1.19 o
 -10  -2   4        7.94        9.75      1.05 o
  -9  -2   4        0.01        0.30      1.07 o
  -8  -2   4       31.74       31.48      1.29 o
  -7  -2   4       23.20       21.77      0.89 o
  -6  -2   4       51.26       47.94      3.01 o
  -5  -2   4       23.62       26.64      0.72 o
  -4  -2   4       79.84       85.82      2.11 o
  -3  -2   4      224.89      253.42      4.28 o
  -2  -2   4      279.52      287.33      3.60 o
  -1  -2   4      417.63      424.09      8.72 o
   0  -2   4       42.11       38.48      0.67 o
   1  -2   4        6.14        9.24      0.80 o
   2  -2   4       23.97       24.72      0.77 o
   3  -2   4       61.87       58.72      1.71 o
   4  -2   4       43.61       40.84      0.87 o
   5  -2   4       15.60       15.99      0.71 o
   6  -2   4       17.59       17.60      0.83 o
   7  -2   4        9.62        9.36      0.85 o
   8  -2   4        0.19       -0.03      0.89 o
 -10  -1   4       10.85       11.84      1.04 o
  -9  -1   4      106.98      106.37      1.98 o
  -8  -1   4       45.57       47.57      1.30 o
  -7  -1   4       34.63       32.42      0.98 o
  -6  -1   4       10.04        8.95      0.61 o
  -5  -1   4        0.09       -0.52      0.54 o
  -4  -1   4       10.18       12.79      0.50 o
  -3  -1   4     1403.03     1585.89     22.17 o
  -2  -1   4       13.15       16.82      0.58 o
  -1  -1   4     1280.39     1376.62     15.38 o
   0  -1   4      392.55      376.61      5.16 o
   1  -1   4       45.40       45.59      0.63 o
   2  -1   4       85.31       93.35      2.40 o
   3  -1   4       31.88       28.01      0.68 o
   4  -1   4      365.71      361.18      6.60 o
   5  -1   4        4.08        3.19      0.95 o
   6  -1   4        9.16        7.80      1.18 o
   7  -1   4        5.73        6.85      0.83 o
   8  -1   4       11.97       11.98      1.43 o
 -10   0   4        0.00       -0.96      1.21 o
  -9   0   4       15.05       13.31      1.05 o
  -8   0   4       44.38       45.90      1.22 o
  -7   0   4        3.71        3.82      0.84 o
  -6   0   4        4.16        4.32      0.59 o
  -5   0   4      157.77      162.99      2.49 o
  -4   0   4      178.38      185.72      1.96 o
  -3   0   4       31.88       32.50      0.58 o
  -2   0   4       20.35       17.54      0.42 o
  -1   0   4        0.50        0.28      0.40 o
   0   0   4      442.16      434.66      2.43 o
   1   0   4       16.43       16.82      0.45 o
   2   0   4      101.82      103.42      2.72 o
   3   0   4        8.16        8.04      0.49 o
   4   0   4       17.75       18.59      0.72 o
   5   0   4       18.49       19.22      0.79 o
   6   0   4        0.24        1.38      0.55 o
   7   0   4       19.72       19.60      1.27 o
   8   0   4        4.31        5.20      0.84 o
 -10   1   4        5.03        5.88      0.92 o
  -9   1   4       25.52       25.22      1.92 o
  -8   1   4       39.48       43.18      1.20 o
  -7   1   4        0.13       -0.34      0.80 o
  -6   1   4       92.43       95.43      1.38 o
  -5   1   4       37.25       44.54      0.87 o
  -4   1   4       38.31       41.26      0.74 o
  -3   1   4      156.94      158.72      5.77 o
  -2   1   4       54.78       68.66      0.76 o
  -1   1   4        3.65        6.17      0.32 o
   0   1   4      675.97      643.64      8.58 o
   1   1   4      357.16      352.77      4.01 o
   2   1   4      138.72      120.09      1.19 o
   3   1   4      203.80      191.39      5.02 o
   4   1   4       95.37       89.73      2.62 o
   5   1   4        8.73        9.20      0.75 o
   6   1   4        4.74        3.91      0.68 o
   7   1   4        0.78        0.82      1.49 o
   8   1   4        1.07       -0.67      1.25 o
 -10   2   4        0.07       -0.64      1.17 o
  -9   2   4        2.59        3.14      0.75 o
  -8   2   4       27.71       28.18      1.91 o
  -7   2   4       94.33       99.57      1.54 o
  -6   2   4       39.03       36.57      0.93 o
  -5   2   4     1286.11     1339.25      6.13 o
  -4   2   4      328.52      343.35      2.47 o
  -3   2   4       79.62       83.07      0.98 o
  -2   2   4        3.09        2.19      0.31 o
  -1   2   4      346.30      324.79      2.05 o
   0   2   4        0.17       -0.22      0.35 o
   1   2   4      300.18      294.08      2.17 o
   2   2   4       90.71       82.28      1.07 o
   3   2   4      147.41      134.93      2.81 o
   4   2   4       49.74       47.54      2.15 o
   5   2   4        3.05        4.66      0.60 o
   6   2   4        8.83        9.99      0.78 o
   7   2   4       19.31       20.84      1.15 o
 -10   3   4        2.29        0.17      1.25 o
  -9   3   4       12.30       11.70      0.96 o
  -8   3   4        3.28        2.87      0.73 o
  -7   3   4       17.99       19.11      1.14 o
  -6   3   4      101.62      101.58      3.64 o
  -5   3   4        0.02       -0.65      1.23 o
  -4   3   4        0.62        1.37      0.39 o
  -3   3   4       42.76       45.68      1.00 o
  -2   3   4        2.02        1.81      0.33 o
  -1   3   4       92.21       81.49      0.95 o
   0   3   4      162.07      149.73      1.66 o
   1   3   4       37.65       41.03      0.99 o
   2   3   4       81.73       76.18      1.53 o
   3   3   4        3.45        5.22      0.54 o
   4   3   4        2.51        2.37      0.59 o
   5   3   4        2.15        3.02      1.07 o
   6   3   4        6.04        6.43      0.84 o
   7   3   4        9.14        7.96      1.06 o
 -10   4   4        7.03        8.52      0.99 o
  -9   4   4        2.60        0.11      2.14 o
  -8   4   4       12.45       11.09      0.91 o
  -7   4   4        5.85        5.28      0.69 o
  -6   4   4       13.54       12.62      0.72 o
  -5   4   4      118.89      117.92      1.45 o
  -4   4   4      148.61      150.66      1.53 o
  -3   4   4        0.01        0.27      0.44 o
  -2   4   4       87.21       82.20      1.05 o
  -1   4   4      714.71      653.46      3.98 o
   0   4   4      158.35      151.47      1.42 o
   1   4   4       15.74       12.30      1.12 o
   2   4   4      117.87      103.73      1.57 o
   3   4   4        3.77        3.73      0.68 o
   4   4   4       54.58       54.93      2.41 o
   5   4   4       23.66       25.98      2.16 o
   6   4   4        0.00        0.22      0.96 o
   7   4   4       22.56       23.74      1.27 o
 -10   5   4        5.19        5.93      0.94 o
  -9   5   4       30.98       30.79      1.33 o
  -8   5   4        0.23        0.41      0.98 o
  -7   5   4        5.76        6.45      0.74 o
  -6   5   4       45.52       42.36      2.02 o
  -5   5   4       67.24       66.17      1.21 o
  -4   5   4        0.96        0.00      0.67 o
  -3   5   4      339.22      302.05      5.68 o
  -2   5   4        2.69        3.01      0.45 o
  -1   5   4      597.57      554.20      7.76 o
   0   5   4       68.54       65.91      2.18 o
   1   5   4        4.64        4.89      0.54 o
   2   5   4        4.84        4.76      0.56 o
   3   5   4       59.46       61.27      1.84 o
   4   5   4       37.47       36.99      1.18 o
   5   5   4       26.94       29.54      2.37 o
   6   5   4       17.13       17.38      1.12 o
  -9   6   4        0.00        0.37      1.21 o
  -8   6   4       13.56       12.34      0.95 o
  -7   6   4       14.85       16.01      0.93 o
  -6   6   4        5.99        6.31      0.71 o
  -5   6   4        3.99        3.60      0.89 o
  -4   6   4       55.82       61.23      1.17 o
  -3   6   4       37.23       33.96      0.90 o
  -2   6   4      210.34      197.94      1.89 o
  -1   6   4      146.08      141.00      1.80 o
   0   6   4        0.40        1.26      0.84 o
   1   6   4       10.53       11.29      0.64 o
   2   6   4       19.00       18.95      0.84 o
   3   6   4        5.52        5.31      0.70 o
   4   6   4        8.06        7.61      0.85 o
   5   6   4        0.61        1.10      1.80 o
   6   6   4        0.11        0.78      1.18 o
  -9   7   4       24.63       25.79      1.30 o
  -8   7   4        0.03       -0.29      1.07 o
  -7   7   4       16.91       19.12      0.99 o
  -6   7   4       54.96       55.48      1.36 o
  -5   7   4       17.56       18.32      0.87 o
  -4   7   4        6.07        4.16      0.68 o
  -3   7   4       44.50       45.52      1.17 o
  -2   7   4        6.44        7.75      0.68 o
  -1   7   4       13.56       12.54      1.05 o
   0   7   4        9.65        9.98      0.73 o
   1   7   4       27.54       27.77      0.96 o
   2   7   4       12.47       13.28      1.16 o
   3   7   4       94.10      102.50      3.69 o
   4   7   4       37.71       42.30      1.95 o
   5   7   4        1.79        2.17      1.05 o
  -8   8   4        0.74        1.52      1.08 o
  -7   8   4       20.20       19.54      1.13 o
  -6   8   4        0.19       -0.53      1.07 o
  -5   8   4       22.12       25.52      1.04 o
  -4   8   4        7.78        8.29      0.75 o
  -3   8   4        3.17        3.15      0.62 o
  -2   8   4       11.90       13.44      1.10 o
  -1   8   4       69.06       69.91      1.43 o
   0   8   4        0.35       -0.05      0.88 o
   1   8   4       78.14       84.36      1.63 o
   2   8   4       11.54       14.47      1.06 o
   3   8   4        1.60        1.92      0.83 o
   4   8   4        2.38        1.59      1.05 o
  -8   9   4        3.98        3.94      0.93 o
  -7   9   4        4.61        5.96      1.06 o
  -6   9   4       34.58       36.48      2.60 o
  -5   9   4        6.16        5.34      0.82 o
  -4   9   4        4.85        4.16      2.01 o
  -3   9   4       31.07       34.98      1.58 o
  -2   9   4       65.95       68.69      1.49 o
  -1   9   4        0.43       -0.98      0.98 o
   0   9   4       20.74       19.94      1.76 o
   1   9   4        1.17        2.07      0.79 o
   2   9   4       27.78       30.26      1.30 o
   3   9   4       12.21       12.73      1.09 o
  -7  10   4        2.40        3.06      0.90 o
  -6  10   4       14.45       14.24      1.07 o
  -5  10   4       22.69       26.02      1.20 o
  -4  10   4        2.32        1.90      0.89 o
  -3  10   4        2.25        1.34      0.74 o
  -2  10   4        7.60        6.82      0.86 o
  -1  10   4       13.40       14.23      1.02 o
   0  10   4        0.00       -1.49      1.49 o
   1  10   4       16.54       16.18      1.15 o
   2  10   4        4.94        7.06      0.94 o
  -6  11   4        0.03        1.08      1.06 o
  -5  11   4        5.22        6.30      0.93 o
  -4  11   4        0.41        0.49      1.52 o
  -3  11   4       18.06       22.54      1.18 o
  -2  11   4        6.15        5.35      2.05 o
  -1  11   4        2.11        3.07      0.84 o
   0  11   4        0.91        1.66      1.86 o
  -1 -14   5        3.90        4.80      2.74 o
   0 -14   5        2.99        3.20      0.91 o
   1 -14   5        2.85        3.10      1.89 o
   2 -14   5        0.31       -0.29      1.21 o
   3 -14   5        0.00        0.29      1.12 o
  -3 -13   5        2.90        3.35      0.88 o
  -2 -13   5        0.10       -1.14      1.14 o
  -1 -13   5        7.55        8.61      0.94 o
   0 -13   5        1.86        3.17      0.76 o
   1 -13   5        2.07        2.63      0.81 o
   2 -13   5        2.08        2.47      0.85 o
   3 -13   5        2.79        4.16      1.26 o
   4 -13   5        0.18        1.45      0.88 o
   5 -13   5        0.80        0.69      1.20 o
  -4 -12   5        0.21       -0.67      1.08 o
  -3 -12   5       16.81       14.47      1.57 o
  -2 -12   5       12.46       13.75      1.19 o
  -1 -12   5       11.43       11.43      0.87 o
   0 -12   5        1.77        0.44      1.04 o
   1 -12   5       63.90       65.94      2.49 o
   2 -12   5       11.00       11.40      0.92 o
   3 -12   5        2.17        1.63      0.77 o
   4 -12   5        4.38        5.55      1.00 o
   5 -12   5        0.66       -1.16      1.16 o
   6 -12   5        0.72        0.69      2.72 o
  -5 -11   5        1.36        1.38      0.96 o
  -4 -11   5       13.30       13.65      1.03 o
  -3 -11   5        0.02        1.00      0.91 o
  -2 -11   5        1.70        2.92      0.87 o
  -1 -11   5       10.72       10.45      1.47 o
   0 -11   5        6.37        7.35      0.80 o
   1 -11   5        2.32        2.77      1.52 o
   2 -11   5       38.39       40.78      1.26 o
   3 -11   5       21.24       20.86      1.02 o
   4 -11   5        7.54        6.26      0.89 o
   5 -11   5        3.70        5.07      1.08 o
   6 -11   5        0.69        0.69      1.19 o
  -6 -10   5       10.47       10.21      1.00 o
  -5 -10   5       13.08       14.70      0.97 o
  -4 -10   5        0.94        1.39      0.82 o
  -3 -10   5       24.29       24.74      1.01 o
  -2 -10   5       40.54       39.81      1.15 o
  -1 -10   5        5.96        5.77      0.90 o
   0 -10   5        9.94        9.78      0.72 o
   1 -10   5       74.89       73.66      1.41 o
   2 -10   5        3.97        5.50      0.65 o
   3 -10   5        0.43        0.19      0.92 o
   4 -10   5       22.60       21.17      1.05 o
   5 -10   5       12.28       12.07      0.92 o
   6 -10   5        1.34        1.68      0.90 o
   7 -10   5        0.20        0.44      1.16 o
  -7  -9   5       17.57       16.41      1.18 o
  -6  -9   5        2.85        3.60      0.74 o
  -5  -9   5        1.18        1.67      0.67 o
  -4  -9   5       24.88       23.57      0.95 o
  -3  -9   5       40.58       37.34      2.48 o
  -2  -9   5        8.60        9.50      0.66 o
  -1  -9   5       59.15       54.36      1.15 o
   0  -9   5        0.59        0.95      0.73 o
   1  -9   5       15.23       13.85      0.71 o
   2  -9   5       39.64       40.34      1.04 o
   3  -9   5       65.27       63.81      1.30 o
   4  -9   5        3.03        2.64      0.70 o
   5  -9   5       41.99       42.39      1.30 o
   6  -9   5       25.85       24.98      1.22 o
   7  -9   5        0.17        1.78      0.91 o
  -7  -8   5        3.50        3.41      0.84 o
  -6  -8   5        6.85        7.13      0.78 o
  -5  -8   5        0.78        0.16      0.87 o
  -4  -8   5       13.09       13.32      0.85 o
  -3  -8   5        6.94        5.27      0.65 o
  -2  -8   5      238.84      230.14      4.11 o
  -1  -8   5       21.81       21.67      0.76 o
   0  -8   5       27.82       25.47      1.48 o
   1  -8   5       66.46       63.57      1.12 o
   2  -8   5        0.19        0.75      1.36 o
   3  -8   5        0.11       -0.17      0.73 o
   4  -8   5       70.45       73.47      1.40 o
   5  -8   5       35.80       36.02      1.16 o
   6  -8   5       14.08       16.37      0.94 o
   7  -8   5        6.37        6.25      1.00 o
   8  -8   5        0.11        0.09      1.67 o
  -8  -7   5        4.67        4.75      0.91 o
  -7  -7   5       21.79       22.74      1.07 o
  -6  -7   5       11.47       12.14      0.82 o
  -5  -7   5        0.01        0.11      0.77 o
  -4  -7   5      334.18      319.09      2.53 o
  -3  -7   5      255.18      243.40      3.61 o
  -2  -7   5        0.30        0.63      0.46 o
  -1  -7   5      230.33      217.07      1.81 o
   0  -7   5       23.69       25.55      1.19 o
   1  -7   5       44.80       40.24      1.24 o
   2  -7   5       31.61       29.19      0.81 o
   3  -7   5       54.72       54.83      1.10 o
   4  -7   5       11.49       10.89      0.70 o
   5  -7   5       37.51       39.42      1.20 o
   6  -7   5       32.41       32.93      1.16 o
   7  -7   5        0.03       -0.77      1.06 o
   8  -7   5        7.58        8.01      1.68 o
  -8  -6   5        6.42        6.17      0.84 o
  -7  -6   5        7.79        8.58      0.87 o
  -6  -6   5       21.33       23.18      1.11 o
  -5  -6   5        6.12        6.41      0.64 o
  -4  -6   5       43.68       40.57      1.11 o
  -3  -6   5       44.29       42.78      1.26 o
  -2  -6   5       81.83       80.21      1.73 o
  -1  -6   5        4.69        4.05      0.43 o
   0  -6   5       67.70       66.35      1.37 o
   1  -6   5      452.95      434.06      4.02 o
   2  -6   5       16.09       17.08      0.64 o
   3  -6   5       18.68       14.61      0.90 o
   4  -6   5        9.82       10.79      0.74 o
   5  -6   5        6.41        7.89      0.74 o
   6  -6   5       12.81       11.62      0.81 o
   7  -6   5       16.05       15.80      1.02 o
   8  -6   5        3.54        3.17      0.94 o
  -9  -5   5        1.51       -0.15      1.31 o
  -8  -5   5        7.26        6.63      0.88 o
  -7  -5   5       13.46       14.16      0.89 o
  -6  -5   5       42.36       41.27      1.10 o
  -5  -5   5        1.78        0.75      0.61 o
  -4  -5   5      375.68      368.67     11.41 o
  -3  -5   5       28.11       25.50      0.68 o
  -2  -5   5        5.92        5.04      0.41 o
  -1  -5   5        5.28        5.50      0.39 o
   0  -5   5      637.65      613.60      7.91 o
   1  -5   5       70.75       68.18      0.95 o
   2  -5   5      168.86      157.48      1.47 o
   3  -5   5      193.81      192.02      3.37 o
   4  -5   5       20.02       18.19      0.75 o
   5  -5   5       13.22       12.48      0.76 o
   6  -5   5       19.46       19.93      0.94 o
   7  -5   5        1.32        0.57      0.90 o
   8  -5   5       24.89       26.28      2.78 o
  -9  -4   5        5.75        6.37      0.87 o
  -8  -4   5       46.19       43.43      1.40 o
  -7  -4   5       57.44       56.66      1.41 o
  -6  -4   5       47.35       44.63      2.01 o
  -5  -4   5      186.29      179.03      3.38 o
  -4  -4   5        1.63        1.22      1.05 o
  -3  -4   5       16.70       17.07      0.56 o
  -2  -4   5      271.33      265.20      6.42 o
  -1  -4   5       48.44       55.79      0.77 o
   0  -4   5     1273.73     1249.76      9.31 o
   1  -4   5     1743.16     1715.13      5.87 o
   2  -4   5       11.12       10.39      0.50 o
   3  -4   5      243.37      231.08      2.67 o
   4  -4   5       48.42       48.42      1.43 o
   5  -4   5       17.03       16.55      0.83 o
   6  -4   5        7.73        8.34      1.01 o
   7  -4   5        9.51       10.22      1.56 o
   8  -4   5        2.67        3.23      2.71 o
  -9  -3   5        1.96        1.75      0.99 o
  -8  -3   5        2.95        3.43      0.78 o
  -7  -3   5       63.47       63.92      1.35 o
  -6  -3   5        3.69        3.49      0.58 o
  -5  -3   5        6.27        4.81      0.55 o
  -4  -3   5      191.67      189.45      1.58 o
  -3  -3   5        8.67        7.03      0.80 o
  -2  -3   5      192.71      224.12      5.47 o
  -1  -3   5      104.11      102.51      0.94 o
   0  -3   5      187.98      175.40      1.24 o
   1  -3   5       11.42       13.06      0.48 o
   2  -3   5       19.99       18.61      0.57 o
   3  -3   5       86.65       82.76      1.84 o
   4  -3   5       31.56       30.46      2.14 o
   5  -3   5       50.44       49.88      1.27 o
   6  -3   5        6.27        5.36      0.77 o
   7  -3   5        1.07        2.23      0.73 o
   8  -3   5        3.68        3.31      0.91 o
 -10  -2   5        4.41        4.07      1.00 o
  -9  -2   5       25.97       24.78      1.53 o
  -8  -2   5       58.57       61.09      1.45 o
  -7  -2   5        0.07        0.27      0.67 o
  -6  -2   5       25.96       20.47      1.32 o
  -5  -2   5      158.75      157.80      1.54 o
  -4  -2   5      169.90      189.65      3.72 o
  -3  -2   5       14.08       15.55      0.61 o
  -2  -2   5      729.38      767.48      5.22 o
  -1  -2   5      100.22      116.03      2.66 o
   0  -2   5      389.38      424.08      2.61 o
   1  -2   5       34.88       28.11      0.58 o
   2  -2   5       78.80       69.30      1.07 o
   3  -2   5       42.24       41.23      2.94 o
   4  -2   5      352.41      344.19      5.81 o
   5  -2   5      220.58      214.81      7.59 o
   6  -2   5       23.00       25.12      2.09 o
   7  -2   5       27.63       30.69      1.17 o
   8  -2   5        2.66        2.44      0.88 o
 -10  -1   5        3.09        3.12      0.90 o
  -9  -1   5        0.93        2.01      0.84 o
  -8  -1   5        3.28        4.10      0.75 o
  -7  -1   5        4.75        5.85      0.66 o
  -6  -1   5        0.04        0.92      0.48 o
  -5  -1   5        8.22        8.74      0.55 o
  -4  -1   5      370.37      398.78      5.91 o
  -3  -1   5      719.13      749.41     10.34 o
  -2  -1   5      507.49      563.33      5.97 o
  -1  -1   5     1099.71     1123.94      4.12 o
   0  -1   5      445.28      422.64      2.62 o
   1  -1   5       90.62       94.48      0.98 o
   2  -1   5       89.03       93.41      2.67 o
   3  -1   5       91.73       82.75      2.08 o
   4  -1   5       62.65       63.73      1.16 o
   5  -1   5      196.46      192.38      2.09 o
   6  -1   5        8.57        6.92      0.82 o
   7  -1   5        3.26        1.51      0.94 o
   8  -1   5       11.09       12.07      1.05 o
 -10   0   5       11.41       10.36      1.05 o
  -9   0   5        2.82        2.61      0.94 o
  -8   0   5       55.40       56.57      1.35 o
  -7   0   5        9.88       13.27      1.19 o
  -6   0   5       12.13       13.08      0.63 o
  -5   0   5      168.15      173.20      1.59 o
  -4   0   5        0.97        0.64      0.49 o
  -3   0   5       15.46       18.91      0.53 o
  -2   0   5      495.34      497.56      6.83 o
  -1   0   5       37.24       34.69      0.58 o
   0   0   5      101.59       95.34      0.96 o
   1   0   5        1.77        3.23      0.37 o
   2   0   5        0.01       -0.32      0.51 o
   3   0   5      138.25      130.75      1.45 o
   4   0   5      103.21       96.41      3.72 o
   5   0   5       30.97       26.50      1.71 o
   6   0   5       19.05       17.34      0.95 o
   7   0   5       14.66       14.15      0.98 o
   8   0   5        0.91        1.28      0.98 o
 -10   1   5       12.60       11.07      1.05 o
  -9   1   5        9.89       10.26      0.94 o
  -8   1   5       25.63       27.97      1.08 o
  -7   1   5       20.78       19.84      0.87 o
  -6   1   5       39.89       42.05      0.96 o
  -5   1   5      135.04      147.53      2.42 o
  -4   1   5      350.66      381.09     12.14 o
  -3   1   5        8.85        6.10      0.41 o
  -2   1   5      372.20      415.31      5.63 o
  -1   1   5      130.00      143.11      1.17 o
   0   1   5      810.09      749.45      3.80 o
   1   1   5        1.04        1.19      0.54 o
   2   1   5      219.56      209.16      5.88 o
   3   1   5       49.48       46.70      2.50 o
   4   1   5        3.23        2.82      0.58 o
   5   1   5        6.10        6.69      0.92 o
   6   1   5       14.28       15.33      0.92 o
   7   1   5        1.96        2.17      1.17 o
 -10   2   5        0.02       -1.25      1.25 o
  -9   2   5        0.03       -0.98      1.07 o
  -8   2   5       28.75       27.62      1.07 o
  -7   2   5       10.79       10.58      0.78 o
  -6   2   5        0.41        0.98      0.90 o
  -5   2   5       14.58       16.24      0.67 o
  -4   2   5       15.96       17.58      0.60 o
  -3   2   5       26.07       25.15      0.64 o
  -2   2   5       57.40       55.19      0.82 o
  -1   2   5      355.68      330.02      2.27 o
   0   2   5      166.75      166.91      1.39 o
   1   2   5      245.45      233.93      5.85 o
   2   2   5        0.33        0.40      0.58 o
   3   2   5      143.73      135.20      1.62 o
   4   2   5       21.85       21.98      1.13 o
   5   2   5        3.53        3.40      0.69 o
   6   2   5        8.58        9.23      0.90 o
   7   2   5       24.00       24.15      2.79 o
 -10   3   5        7.67        7.90      1.02 o
  -9   3   5       45.79       45.30      1.43 o
  -8   3   5       62.49       62.36      1.49 o
  -7   3   5       13.36       11.55      2.82 o
  -6   3   5      111.63      113.15      1.53 o
  -5   3   5        1.64        1.61      0.50 o
  -4   3   5       33.29       33.22      0.81 o
  -3   3   5       71.35       77.60      2.97 o
  -2   3   5        9.34        8.03      0.46 o
  -1   3   5       77.51       72.71      3.33 o
   0   3   5      290.07      276.42      5.30 o
   1   3   5        3.10        2.07      0.45 o
   2   3   5      265.33      235.25      4.01 o
   3   3   5       93.07       82.53      3.56 o
   4   3   5       11.68       11.40      1.15 o
   5   3   5        3.31        4.87      2.22 o
   6   3   5        2.09        0.17      1.32 o
   7   3   5        0.02        0.68      1.23 o
 -10   4   5        1.66        1.77      1.07 o
  -9   4   5        7.21        5.86      0.92 o
  -8   4   5       32.96       32.10      1.76 o
  -7   4   5        2.75        3.85      0.71 o
  -6   4   5       24.72       24.39      1.01 o
  -5   4   5      146.23      143.57      1.66 o
  -4   4   5      108.90       98.92      1.31 o
  -3   4   5       30.65       30.39      0.79 o
  -2   4   5      121.79      115.56      1.33 o
  -1   4   5       14.13       10.73      0.59 o
   0   4   5      207.98      191.40      2.49 o
   1   4   5        0.93        1.49      0.47 o
   2   4   5        2.81        4.83      0.84 o
   3   4   5        7.52        7.10      0.65 o
   4   4   5       39.11       40.82      1.18 o
   5   4   5        6.15        5.80      0.87 o
   6   4   5        6.28        8.19      0.94 o
  -9   5   5        1.78       -0.27      1.21 o
  -8   5   5        0.64       -0.38      1.07 o
  -7   5   5        4.93        6.93      1.27 o
  -6   5   5       12.41       12.16      0.75 o
  -5   5   5       39.13       36.48      1.25 o
  -4   5   5        1.17        1.12      0.70 o
  -3   5   5       55.60       59.56      2.13 o
  -2   5   5        0.13        0.39      0.71 o
  -1   5   5        0.00       -0.58      0.67 o
   0   5   5        7.81       10.14      1.11 o
   1   5   5       14.00       14.78      0.72 o
   2   5   5       42.36       42.87      1.08 o
   3   5   5       63.88       62.77      3.15 o
   4   5   5        1.31        0.72      0.85 o
   5   5   5       21.37       23.51      2.52 o
   6   5   5        2.49        2.92      0.86 o
  -9   6   5        2.88        4.05      0.93 o
  -8   6   5        2.28        1.33      1.19 o
  -7   6   5        0.43       -0.56      2.29 o
  -6   6   5        2.51        1.83      0.85 o
  -5   6   5      128.65      121.53      1.87 o
  -4   6   5      160.90      147.37      3.10 o
  -3   6   5       12.40        9.83      0.69 o
  -2   6   5      101.26       96.87      1.44 o
  -1   6   5       32.82       32.05      0.94 o
   0   6   5        0.56        0.89      0.59 o
   1   6   5        6.15        5.52      0.64 o
   2   6   5       43.62       43.67      1.17 o
   3   6   5        1.81        2.58      0.77 o
   4   6   5       48.80       53.30      1.69 o
   5   6   5        0.92        0.96      0.92 o
  -9   7   5        5.05        5.31      0.96 o
  -8   7   5        7.16       10.16      1.10 o
  -7   7   5        2.63        0.29      1.14 o
  -6   7   5       47.52       48.15      1.33 o
  -5   7   5        0.68        1.76      1.01 o
  -4   7   5        9.43        9.44      0.82 o
  -3   7   5        5.74        6.81      0.98 o
  -2   7   5        6.67        5.49      0.66 o
  -1   7   5       38.33       38.20      1.38 o
   0   7   5       29.28       28.99      1.04 o
   1   7   5        0.69        0.48      0.95 o
   2   7   5       24.16       21.66      1.05 o
   3   7   5        0.24        0.32      0.87 o
   4   7   5        1.85        2.32      0.85 o
  -8   8   5        6.64        5.98      1.09 o
  -7   8   5        4.49        4.09      0.90 o
  -6   8   5        0.31       -0.46      1.16 o
  -5   8   5        0.00       -0.01      0.87 o
  -4   8   5        0.90        0.05      0.90 o
  -3   8   5        1.17       -0.65      0.98 o
  -2   8   5       14.61       16.43      0.91 o
  -1   8   5       86.31       93.08      1.67 o
   0   8   5        3.22        4.89      0.89 o
   1   8   5       10.80       10.22      0.86 o
   2   8   5        6.47        7.70      2.94 o
   3   8   5        0.83       -0.90      1.15 o
  -7   9   5        8.39        9.32      1.25 o
  -6   9   5       31.86       34.29      2.33 o
  -5   9   5        3.46        5.84      1.06 o
  -4   9   5        0.76        0.04      1.01 o
  -3   9   5        2.11        2.80      1.32 o
  -2   9   5        6.68        7.33      0.82 o
  -1   9   5       12.90       12.12      2.11 o
   0   9   5       31.68       35.89      1.27 o
   1   9   5        0.10        0.18      1.15 o
   2   9   5       12.49       14.71      1.06 o
  -6  10   5        6.13        7.95      1.28 o
  -5  10   5        0.03        1.34      1.13 o
  -4  10   5       10.01       12.82      0.96 o
  -3  10   5        0.86       -0.40      1.07 o
  -2  10   5       21.99       22.74      1.19 o
  -1  10   5        6.78        6.18      0.92 o
   0  10   5        2.83        3.42      0.84 o
   1  10   5        3.09        4.67      0.85 o
  -4  11   5        1.87        2.22      1.13 o
  -3  11   5        8.04       10.17      1.34 o
  -2  11   5        3.96        4.94      2.30 o
  -1  11   5        0.53       -0.23      1.48 o
  -1 -14   6        0.15        1.31      1.12 o
   0 -14   6        4.37        6.87      1.24 o
   1 -14   6        0.08       -1.44      1.80 o
   2 -14   6        0.17       -0.22      1.62 o
  -3 -13   6        0.77        1.34      1.60 o
  -2 -13   6        1.35       -0.64      1.84 o
  -1 -13   6        5.72        5.69      1.34 o
   0 -13   6        0.06       -1.62      1.62 o
   1 -13   6       13.24       14.32      1.46 o
   2 -13   6       32.76       34.10      1.93 o
   3 -13   6        0.28        1.26      1.65 o
   4 -13   6        1.52        1.82      1.10 o
  -4 -12   6        1.58        1.84      1.21 o
  -3 -12   6       14.30       13.17      1.51 o
  -2 -12   6        0.36        0.67      1.52 o
  -1 -12   6        3.18        4.08      1.08 o
   0 -12   6        0.45       -1.50      1.50 o
   1 -12   6        2.96        3.06      1.12 o
   2 -12   6        1.40       -0.27      1.55 o
   3 -12   6        7.10        6.61      1.23 o
   4 -12   6        0.96        0.30      1.52 o
   5 -12   6        3.50        4.24      1.30 o
  -5 -11   6        5.12        5.60      1.21 o
  -4 -11   6        8.97       10.56      1.26 o
  -3 -11   6        3.25        4.94      1.12 o
  -2 -11   6        2.26        1.62      1.00 o
  -1 -11   6       10.98       11.92      1.17 o
   0 -11   6        8.37       10.81      1.13 o
   1 -11   6        2.48        2.38      1.03 o
   2 -11   6       46.47       44.77      1.90 o
   3 -11   6        0.17        0.78      1.49 o
   4 -11   6        5.63        6.14      1.11 o
   5 -11   6        5.27        6.35      1.34 o
   6 -11   6        4.75        4.58      1.34 o
  -6 -10   6        5.89        4.88      1.31 o
  -5 -10   6        1.42        0.39      1.62 o
  -4 -10   6        0.14        0.18      1.41 o
  -3 -10   6       58.09       57.30      1.95 o
  -2 -10   6       35.85       34.41      1.59 o
  -1 -10   6        0.01        0.66      1.15 o
   0 -10   6       44.10       42.81      1.58 o
   1 -10   6       47.71       51.74      1.71 o
   2 -10   6        0.55        0.90      1.24 o
   3 -10   6        6.06        6.71      1.08 o
   4 -10   6        4.73        5.88      1.13 o
   5 -10   6       26.02       21.93      1.69 o
   6 -10   6       17.68       19.26      1.51 o
  -7  -9   6        9.89        9.81      1.54 o
  -6  -9   6       10.39       11.49      1.36 o
  -5  -9   6        0.00        1.36      0.87 o
  -4  -9   6        9.87        7.23      1.19 o
  -3  -9   6        3.49        2.83      0.99 o
  -2  -9   6        6.63        6.03      0.96 o
  -1  -9   6       58.11       54.74      1.68 o
   0  -9   6        7.60        7.97      0.83 o
   1  -9   6        1.53        1.59      0.81 o
   2  -9   6        4.20        4.98      0.91 o
   3  -9   6        3.70        2.58      0.99 o
   4  -9   6        2.01        3.14      0.95 o
   5  -9   6       11.29       14.77      1.27 o
   6  -9   6        2.01        3.98      1.14 o
   7  -9   6        4.03        2.75      1.40 o
  -8  -8   6        3.40        3.52      1.38 o
  -7  -8   6        0.70        0.26      1.16 o
  -6  -8   6        0.60        0.68      1.02 o
  -5  -8   6        6.91        8.56      1.03 o
  -4  -8   6       30.16       30.42      1.36 o
  -3  -8   6       93.28       90.42      2.03 o
  -2  -8   6       75.90       79.00      1.82 o
  -1  -8   6       29.09       26.69      1.14 o
   0  -8   6       67.93       61.48      1.64 o
   1  -8   6       79.93       75.03      1.78 o
   2  -8   6       22.34       24.44      1.21 o
   3  -8   6        0.01        1.37      0.74 o
   4  -8   6       62.17       60.20      1.96 o
   5  -8   6        0.05        0.33      1.40 o
   6  -8   6        9.84        8.60      1.31 o
   7  -8   6        0.60        0.42      1.63 o
  -8  -7   6        8.17        7.65      1.44 o
  -7  -7   6       24.30       22.68      1.62 o
  -6  -7   6       30.74       29.96      1.54 o
  -5  -7   6        1.15        1.17      1.24 o
  -4  -7   6       32.34       32.15      1.39 o
  -3  -7   6        8.49        8.61      0.91 o
  -2  -7   6        8.72        9.77      0.87 o
  -1  -7   6       84.40       75.58      1.62 o
   0  -7   6        2.41        3.67      0.65 o
   1  -7   6       32.96       29.75      1.16 o
   2  -7   6       71.17       64.60      1.66 o
   3  -7   6        5.43        5.26      0.86 o
   4  -7   6       41.10       41.22      1.51 o
   5  -7   6       40.64       40.28      1.77 o
   6  -7   6       11.09       11.68      1.33 o
   7  -7   6        9.06        8.40      1.41 o
  -8  -6   6       21.17       21.50      1.66 o
  -7  -6   6       44.35       43.59      1.91 o
  -6  -6   6       30.24       29.37      1.44 o
  -5  -6   6       69.83       68.61      1.83 o
  -4  -6   6        3.79        0.94      1.26 o
  -3  -6   6       82.59       75.99      1.68 o
  -2  -6   6       80.21       71.60      1.55 o
  -1  -6   6        1.46        1.50      0.62 o
   0  -6   6        8.69        7.89      0.74 o
   1  -6   6      138.25      125.45      2.00 o
   2  -6   6       13.60       11.55      0.91 o
   3  -6   6       30.10       28.62      1.22 o
   4  -6   6       34.16       34.96      1.38 o
   5  -6   6        6.93        7.46      1.08 o
   6  -6   6        0.06        1.05      0.97 o
   7  -6   6        0.75        0.40      1.17 o
   8  -6   6        0.02        1.03      1.81 o
  -9  -5   6        4.75        5.32      1.30 o
  -8  -5   6        6.01        6.69      1.29 o
  -7  -5   6      101.71      100.15      2.48 o
  -6  -5   6       14.90       18.09      1.19 o
  -5  -5   6       74.42       71.37      1.79 o
  -4  -5   6      202.73      211.29      2.62 o
  -3  -5   6       36.34       35.89      1.14 o
  -2  -5   6      160.86      161.81      2.04 o
  -1  -5   6      132.79      130.93      1.83 o
   0  -5   6      137.32      140.21      1.91 o
   1  -5   6       99.33       93.58      1.69 o
   2  -5   6       71.19       68.64      1.53 o
   3  -5   6        6.54        5.46      0.81 o
   4  -5   6       45.69       43.46      1.52 o
   5  -5   6        9.77        8.22      1.06 o
   6  -5   6       39.06       39.58      1.78 o
   7  -5   6        0.34        0.99      1.52 o
   8  -5   6       15.38       14.89      1.68 o
  -9  -4   6        5.35        3.50      1.38 o
  -8  -4   6       15.81       15.93      1.38 o
  -7  -4   6       31.15       29.78      1.53 o
  -6  -4   6        5.85        6.17      0.94 o
  -5  -4   6        4.23        3.84      0.78 o
  -4  -4   6        0.02        0.47      0.64 o
  -3  -4   6        4.83        6.40      0.64 o
  -2  -4   6      131.27      131.15      1.75 o
  -1  -4   6       75.84       71.07      1.33 o
   0  -4   6       13.54       14.68      0.78 o
   1  -4   6      337.02      305.10      3.01 o
   2  -4   6        1.73        0.37      0.95 o
   3  -4   6       48.76       44.38      1.39 o
   4  -4   6       36.18       36.62      1.42 o
   5  -4   6        0.10       -0.07      1.12 o
   6  -4   6       11.96       15.00      1.20 o
   7  -4   6        3.58        1.49      1.69 o
   8  -4   6        0.19        0.92      1.85 o
  -9  -3   6       42.62       42.29      2.06 o
  -8  -3   6        2.11        0.00      1.61 o
  -7  -3   6       57.36       58.91      1.82 o
  -6  -3   6       31.48       31.66      1.35 o
  -5  -3   6        0.02        0.38      0.96 o
  -4  -3   6      606.11      629.72      5.84 o
  -3  -3   6      530.68      550.62      5.05 o
  -2  -3   6       13.31       11.53      0.68 o
  -1  -3   6      531.18      541.39      4.64 o
   0  -3   6      201.32      202.03      2.06 o
   1  -3   6        3.25        2.94      0.61 o
   2  -3   6        8.87        9.29      0.72 o
   3  -3   6       87.30       81.30      1.71 o
   4  -3   6        5.63        6.76      0.86 o
   5  -3   6       16.31       15.94      1.29 o
   6  -3   6        3.23       -0.51      1.59 o
   7  -3   6        9.20        8.49      1.38 o
   8  -3   6       11.00       13.45      1.52 o
 -10  -2   6        0.20        0.69      1.73 o
  -9  -2   6       66.02       64.24      2.39 o
  -8  -2   6       30.34       29.64      1.65 o
  -7  -2   6       27.27       24.44      1.38 o
  -6  -2   6        0.33       -0.25      0.99 o
  -5  -2   6      146.47      154.57      2.24 o
  -4  -2   6       51.25       51.19      1.28 o
  -3  -2   6      179.53      197.90      2.13 o
  -2  -2   6      243.59      245.68      2.45 o
  -1  -2   6      521.16      513.97      4.44 o
   0  -2   6      103.14      112.97      1.56 o
   1  -2   6      247.06      240.15      2.39 o
   2  -2   6       83.69       78.64      1.55 o
   3  -2   6       36.51       35.73      1.30 o
   4  -2   6       44.10       41.70      1.50 o
   5  -2   6        1.58        0.97      1.31 o
   6  -2   6       12.54       13.10      1.27 o
   7  -2   6        0.50        1.12      1.63 o
 -10  -1   6       14.80       13.38      1.66 o
  -9  -1   6       19.39       21.46      1.54 o
  -8  -1   6        0.33       -0.33      1.45 o
  -7  -1   6       36.73       36.20      1.50 o
  -6  -1   6       17.97       17.97      1.12 o
  -5  -1   6       20.35       21.65      1.01 o
  -4  -1   6      223.21      239.53      2.49 o
  -3  -1   6      168.80      174.69      2.02 o
  -2  -1   6        8.45        8.40      0.62 o
  -1  -1   6       35.23       32.28      0.90 o
   0  -1   6      241.51      221.37      2.16 o
   1  -1   6       74.84       67.00      1.36 o
   2  -1   6        0.05        0.24      0.56 o
   3  -1   6      246.70      225.38      2.81 o
   4  -1   6        6.72        5.11      0.93 o
   5  -1   6       24.08       25.34      1.40 o
   6  -1   6        3.76        0.81      1.56 o
   7  -1   6        3.35        5.84      1.16 o
 -10   0   6        0.01       -0.22      1.92 o
  -9   0   6       22.43       20.19      1.69 o
  -8   0   6       54.47       56.30      1.98 o
  -7   0   6       75.59       78.63      2.09 o
  -6   0   6       52.41       50.96      1.53 o
  -5   0   6      720.33      723.29      6.61 o
  -4   0   6      232.27      239.85      2.55 o
  -3   0   6        1.02        0.92      0.50 o
  -2   0   6      283.17      272.91      2.65 o
  -1   0   6        0.14        0.62      0.70 o
   0   0   6      155.86      158.89      1.93 o
   1   0   6      519.47      510.37      5.07 o
   2   0   6       34.91       33.63      1.15 o
   3   0   6      118.84      112.46      2.10 o
   4   0   6       75.55       72.31      1.93 o
   5   0   6       23.95       21.57      1.37 o
   6   0   6        4.88        5.03      1.16 o
   7   0   6        7.90        5.61      1.41 o
 -10   1   6        2.05       -1.78      1.95 o
  -9   1   6       22.83       16.74      1.62 o
  -8   1   6        0.35       -1.41      1.57 o
  -7   1   6      157.78      159.63      2.76 o
  -6   1   6       18.05       18.10      1.08 o
  -5   1   6       15.82       17.37      1.02 o
  -4   1   6       76.74       81.52      1.58 o
  -3   1   6      160.25      167.65      2.04 o
  -2   1   6       23.23       22.19      0.87 o
  -1   1   6      343.96      343.67      3.48 o
   0   1   6      495.68      461.50      4.12 o
   1   1   6       74.63       71.23      1.51 o
   2   1   6       23.01       21.39      1.02 o
   3   1   6        0.02        0.06      0.97 o
   4   1   6        3.95        4.54      0.90 o
   5   1   6       10.00       11.46      1.14 o
   6   1   6        7.03        8.00      1.28 o
   7   1   6        0.06        1.58      1.21 o
 -10   2   6        7.12        7.32      1.52 o
  -9   2   6       10.77       11.77      1.39 o
  -8   2   6       80.73       78.45      2.33 o
  -7   2   6        9.96       10.84      1.09 o
  -6   2   6      140.38      138.83      2.43 o
  -5   2   6      324.87      334.27      3.38 o
  -4   2   6       26.54       30.37      1.09 o
  -3   2   6       21.22       21.33      0.92 o
  -2   2   6      178.91      173.42      2.15 o
  -1   2   6      235.34      220.40      2.40 o
   0   2   6        1.38        1.11      0.66 o
   1   2   6       60.52       56.48      1.46 o
   2   2   6       11.41       11.27      0.92 o
   3   2   6       19.05       17.66      1.21 o
   4   2   6       24.16       24.41      1.33 o
   5   2   6       46.62       46.77      1.90 o
   6   2   6        0.25       -1.34      1.61 o
 -10   3   6       11.37        9.70      1.52 o
  -9   3   6       14.15       12.52      1.52 o
  -8   3   6        0.00       -1.60      1.60 o
  -7   3   6       41.89       42.42      1.65 o
  -6   3   6       10.54       10.60      1.06 o
  -5   3   6        0.37        0.18      1.16 o
  -4   3   6       78.21       72.37      1.64 o
  -3   3   6      247.36      221.06      2.59 o
  -2   3   6       23.74       21.67      1.00 o
  -1   3   6      448.78      428.85      4.36 o
   0   3   6      353.71      345.80      3.32 o
   1   3   6        0.04        0.03      0.64 o
   2   3   6       16.41       17.51      1.12 o
   3   3   6       30.10       31.41      1.40 o
   4   3   6        0.85       -1.00      1.42 o
   5   3   6       24.64       26.90      1.64 o
   6   3   6        7.58        7.44      1.42 o
  -9   4   6        6.51        6.35      1.35 o
  -8   4   6       21.98       21.50      1.45 o
  -7   4   6       26.69       25.35      1.50 o
  -6   4   6        0.94       -0.71      1.31 o
  -5   4   6      155.47      153.41      2.56 o
  -4   4   6       31.40       35.90      1.33 o
  -3   4   6       66.70       56.19      1.50 o
  -2   4   6      216.52      206.42      2.66 o
  -1   4   6       96.42       90.72      1.88 o
   0   4   6        1.93        2.10      0.74 o
   1   4   6       47.18       46.96      1.51 o
   2   4   6       31.52       27.82      1.38 o
   3   4   6       45.55       47.28      1.81 o
   4   4   6       19.48       20.04      1.40 o
   5   4   6        0.46       -1.34      1.71 o
  -9   5   6       29.70       32.13      1.92 o
  -8   5   6        0.56        1.04      1.43 o
  -7   5   6       39.46       36.36      1.73 o
  -6   5   6       75.57       73.23      2.09 o
  -5   5   6        0.25       -0.91      1.28 o
  -4   5   6      141.70      134.70      2.43 o
  -3   5   6       70.17       63.81      1.73 o
  -2   5   6       93.75       85.02      1.89 o
  -1   5   6       67.36       57.96      1.66 o
   0   5   6       41.52       41.93      1.50 o
   1   5   6       12.10       13.25      1.12 o
   2   5   6       25.07       23.85      1.36 o
   3   5   6       90.09       92.48      2.50 o
   4   5   6       10.35       11.14      1.43 o
   5   5   6        4.80        5.05      1.30 o
  -9   6   6        8.73        6.03      1.53 o
  -8   6   6        8.17        8.22      1.39 o
  -7   6   6        3.64        5.07      1.10 o
  -6   6   6        4.50        4.46      1.06 o
  -5   6   6       74.34       80.74      2.10 o
  -4   6   6        3.84        4.50      0.95 o
  -3   6   6       22.15       22.11      1.17 o
  -2   6   6       32.71       31.90      1.36 o
  -1   6   6       24.67       26.00      1.31 o
   0   6   6        3.79        4.40      0.91 o
   1   6   6       41.25       43.52      1.72 o
   2   6   6       11.00       12.81      1.23 o
   3   6   6       16.25       18.98      1.45 o
   4   6   6        8.23        8.77      1.39 o
  -8   7   6        1.35       -1.69      1.80 o
  -7   7   6       18.20       21.03      1.59 o
  -6   7   6       24.21       20.10      1.52 o
  -5   7   6        2.32        2.78      1.02 o
  -4   7   6        4.30        5.15      0.96 o
  -3   7   6       73.25       78.69      2.12 o
  -2   7   6       19.83       22.82      1.29 o
  -1   7   6       17.78       16.81      1.31 o
   0   7   6       38.75       37.99      1.76 o
   1   7   6        1.55       -0.44      1.46 o
   2   7   6       39.33       38.75      1.90 o
   3   7   6       26.85       31.11      1.84 o
  -8   8   6       17.14       15.27      1.69 o
  -7   8   6        0.02        0.26      1.10 o
  -6   8   6       54.51       55.58      2.22 o
  -5   8   6       70.04       72.26      2.37 o
  -4   8   6        7.18        7.17      1.13 o
  -3   8   6        9.74        9.49      1.12 o
  -2   8   6       49.46       42.02      1.92 o
  -1   8   6       13.49       16.76      1.32 o
   0   8   6       27.12       26.97      1.68 o
   1   8   6       13.80       12.80      1.45 o
   2   8   6        0.02        0.21      1.59 o
  -7   9   6        4.43        3.65      1.39 o
  -6   9   6        0.08       -0.95      1.86 o
  -5   9   6        0.07        1.31      1.48 o
  -4   9   6        1.13        1.76      1.04 o
  -3   9   6       21.69       22.84      1.71 o
  -2   9   6        0.48       -0.58      1.66 o
  -1   9   6       14.48       14.47      1.51 o
   0   9   6        2.40        2.94      1.19 o
   1   9   6        1.23       -1.63      1.63 o
  -5  10   6       11.66        9.64      1.63 o
  -4  10   6        3.89        5.07      1.27 o
  -3  10   6        3.19        3.69      1.15 o
  -2  10   6       13.95       15.41      1.57 o
  -1  10   6       14.08       16.50      1.64 o
   0  10   6        0.00        0.34      1.60 o
  -1 -14   7        0.25       -0.34      1.74 o
   0 -14   7        4.04        5.06      1.26 o
   1 -14   7        1.33        3.71      1.15 o
   2 -14   7        0.19        0.91      1.66 o
  -3 -13   7        0.05       -0.22      1.61 o
  -2 -13   7        7.59        6.99      1.39 o
  -1 -13   7        8.59        7.48      1.47 o
   0 -13   7        2.96        4.21      1.19 o
   1 -13   7        2.41        2.34      1.24 o
   2 -13   7        7.70        7.16      1.38 o
   3 -13   7        0.12        0.97      1.45 o
   4 -13   7        0.00       -1.78      1.78 o
  -4 -12   7        1.24        0.16      1.18 o
  -3 -12   7        8.21        8.95      1.36 o
  -2 -12   7        8.40        8.02      1.35 o
  -1 -12   7        6.27        8.03      1.23 o
   0 -12   7       25.04       27.30      1.61 o
   1 -12   7       10.74       10.30      1.37 o
   2 -12   7        1.88        1.93      1.03 o
   3 -12   7        5.68        6.31      1.16 o
   4 -12   7        0.19       -1.57      1.57 o
   5 -12   7        0.32       -1.68      1.77 o
  -5 -11   7        5.70        6.38      1.30 o
  -4 -11   7        1.09        2.10      1.05 o
  -3 -11   7        0.74       -1.43      1.43 o
  -2 -11   7        8.79        9.11      1.13 o
  -1 -11   7       12.88       13.17      1.23 o
   0 -11   7        0.02       -1.44      1.44 o
   1 -11   7       17.21       18.56      1.43 o
   2 -11   7       45.52       45.15      1.88 o
   3 -11   7        1.42       -0.27      1.57 o
   4 -11   7        0.71       -1.45      1.52 o
   5 -11   7        4.76        4.40      1.31 o
   6 -11   7        1.12       -1.03      1.85 o
  -6 -10   7        7.61        8.13      1.31 o
  -5 -10   7        7.21        7.08      1.31 o
  -4 -10   7        0.04       -0.36      1.54 o
  -3 -10   7       33.80       33.53      1.70 o
  -2 -10   7       18.21       19.42      1.31 o
  -1 -10   7       12.97       13.68      1.12 o
   0 -10   7        6.69        5.73      1.04 o
   1 -10   7        4.06        4.13      0.99 o
   2 -10   7        0.01        0.39      1.28 o
   3 -10   7       11.17       10.79      1.21 o
   4 -10   7       15.29       14.05      1.40 o
   5 -10   7        0.05       -0.59      1.54 o
   6 -10   7        0.83       -0.98      1.75 o
  -7  -9   7        4.85        3.35      1.38 o
  -6  -9   7       18.23       20.73      1.52 o
  -5  -9   7        3.25        2.83      1.01 o
  -4  -9   7       93.19       88.81      2.36 o
  -3  -9   7       68.61       70.12      2.01 o
  -2  -9   7       27.06       26.93      1.37 o
  -1  -9   7       52.90       50.17      1.68 o
   0  -9   7        2.71        2.73      0.74 o
   1  -9   7        5.77        5.00      0.92 o
   2  -9   7       87.92       86.44      2.17 o
   3  -9   7       14.52       13.07      1.24 o
   4  -9   7       15.62       14.54      1.36 o
   5  -9   7       29.94       28.50      1.79 o
   6  -9   7        0.60       -0.52      1.70 o
  -8  -8   7        1.99        1.49      1.78 o
  -7  -8   7        1.75        1.53      1.25 o
  -6  -8   7       22.94       21.53      1.54 o
  -5  -8   7        6.07        5.74      1.07 o
  -4  -8   7       13.05       11.80      1.17 o
  -3  -8   7      192.16      186.25      2.90 o
  -2  -8   7       29.89       31.72      1.28 o
  -1  -8   7        0.03        0.30      0.88 o
   0  -8   7       41.25       37.80      1.40 o
   1  -8   7       29.31       28.09      1.24 o
   2  -8   7        1.38        0.98      1.20 o
   3  -8   7        4.09        3.53      1.02 o
   4  -8   7        9.87       10.64      1.19 o
   5  -8   7       14.01       14.57      1.37 o
   6  -8   7       11.47        9.51      1.39 o
   7  -8   7        2.76        4.08      1.24 o
  -8  -7   7        6.18        5.53      1.37 o
  -7  -7   7       10.62        9.31      1.41 o
  -6  -7   7       22.71       24.37      1.48 o
  -5  -7   7       17.90       16.02      1.18 o
  -4  -7   7       84.58       78.47      1.94 o
  -3  -7   7       22.92       21.09      1.12 o
  -2  -7   7        2.92        2.83      0.72 o
  -1  -7   7       69.90       64.84      1.55 o
   0  -7   7        3.04        4.34      0.79 o
   1  -7   7        2.63        3.33      0.78 o
   2  -7   7       60.43       57.15      1.66 o
   3  -7   7       25.15       26.13      1.31 o
   4  -7   7        0.22       -1.19      1.21 o
   5  -7   7       18.53       19.27      1.38 o
   6  -7   7        8.75        6.51      1.33 o
   7  -7   7        2.01       -2.07      2.07 o
  -8  -6   7       25.42       24.91      1.71 o
  -7  -6   7        1.34       -0.71      1.67 o
  -6  -6   7       63.45       60.63      1.97 o
  -5  -6   7        1.87        3.00      0.83 o
  -4  -6   7        1.13        0.73      0.75 o
  -3  -6   7       85.27       85.58      1.80 o
  -2  -6   7      137.58      127.52      2.04 o
  -1  -6   7        6.82        6.27      0.74 o
   0  -6   7      587.73      543.17      4.97 o
   1  -6   7      468.60      444.65      4.63 o
   2  -6   7        1.84        2.36      0.67 o
   3  -6   7        6.84        8.16      0.85 o
   4  -6   7       18.44       17.57      1.26 o
   5  -6   7        0.05       -1.38      1.40 o
   6  -6   7       12.93       10.99      1.42 o
   7  -6   7       10.17       12.98      1.47 o
  -9  -5   7        5.97        4.39      1.30 o
  -8  -5   7       24.76       25.76      1.68 o
  -7  -5   7       63.54       63.70      2.09 o
  -6  -5   7       22.08       25.16      1.36 o
  -5  -5   7       25.43       26.10      1.23 o
  -4  -5   7       63.11       61.59      1.55 o
  -3  -5   7        4.16        3.12      0.67 o
  -2  -5   7        0.96        1.24      0.60 o
  -1  -5   7      245.72      228.76      2.52 o
   0  -5   7        2.67        3.72      0.62 o
   1  -5   7       53.48       52.13      1.39 o
   2  -5   7       95.77       88.43      1.84 o
   3  -5   7        0.13       -1.11      1.11 o
   4  -5   7       16.87       15.59      1.14 o
   5  -5   7       12.90       12.71      1.21 o
   6  -5   7       10.49        9.46      1.34 o
   7  -5   7        1.93        2.53      1.20 o
  -9  -4   7       20.26       18.95      1.71 o
  -8  -4   7       42.89       41.24      1.88 o
  -7  -4   7        0.76        2.02      0.99 o
  -6  -4   7      107.45       98.60      2.16 o
  -5  -4   7       26.08       24.17      1.16 o
  -4  -4   7       12.00       12.14      0.87 o
  -3  -4   7       90.08       86.49      1.63 o
  -2  -4   7      112.95      105.82      1.70 o
  -1  -4   7       12.54       15.46      0.79 o
   0  -4   7      254.29      250.70      2.58 o
   1  -4   7      227.92      213.68      2.50 o
   2  -4   7        1.58        2.38      0.68 o
   3  -4   7        8.02        6.90      0.89 o
   4  -4   7       78.95       76.57      2.00 o
   5  -4   7       27.58       27.65      1.53 o
   6  -4   7        0.35        1.28      1.39 o
   7  -4   7        8.38        8.44      1.34 o
  -9  -3   7        7.29        8.75      1.43 o
  -8  -3   7       50.57       49.52      2.00 o
  -7  -3   7       10.75       11.91      1.15 o
  -6  -3   7       12.19       15.54      1.04 o
  -5  -3   7        6.74        6.94      0.84 o
  -4  -3   7      366.04      373.72      3.65 o
  -3  -3   7       43.28       35.38      1.13 o
  -2  -3   7       15.22       17.78      0.85 o
  -1  -3   7      164.63      159.18      1.96 o
   0  -3   7       30.33       28.68      0.97 o
   1  -3   7        0.17       -0.05      0.80 o
   2  -3   7      171.13      164.69      2.32 o
   3  -3   7       25.48       24.84      1.14 o
   4  -3   7      146.40      138.51      2.62 o
   5  -3   7       68.08       64.79      2.09 o
   6  -3   7        8.16        7.94      1.23 o
   7  -3   7        1.13        2.66      1.19 o
 -10  -2   7        1.25        1.48      1.68 o
  -9  -2   7        5.83        7.14      1.30 o
  -8  -2   7       14.86       13.81      1.37 o
  -7  -2   7       31.80       32.04      1.48 o
  -6  -2   7       31.82       30.77      1.31 o
  -5  -2   7       82.54       83.66      1.78 o
  -4  -2   7        2.14        1.70      0.71 o
  -3  -2   7      249.15      253.64      2.55 o
  -2  -2   7      129.52      134.36      1.80 o
  -1  -2   7        4.37        4.85      0.59 o
   0  -2   7        2.69        2.24      0.59 o
   1  -2   7      128.25      112.08      1.83 o
   2  -2   7        0.53        0.32      0.70 o
   3  -2   7       90.23       88.13      1.95 o
   4  -2   7       98.94       91.81      2.15 o
   5  -2   7        0.00        0.33      1.31 o
   6  -2   7       10.11        6.30      1.33 o
   7  -2   7        0.45        1.30      1.52 o
 -10  -1   7        6.81        4.27      1.42 o
  -9  -1   7        1.77       -1.73      1.73 o
  -8  -1   7        4.06        4.94      1.18 o
  -7  -1   7       30.16       31.19      1.48 o
  -6  -1   7       19.37       21.35      1.12 o
  -5  -1   7      101.20      105.53      1.98 o
  -4  -1   7      802.52      816.32      6.76 o
  -3  -1   7       15.30       14.18      0.81 o
  -2  -1   7      134.07      153.46      1.96 o
  -1  -1   7      244.56      243.80      2.41 o
   0  -1   7       64.19       57.61      1.33 o
   1  -1   7        0.44        0.62      0.91 o
   2  -1   7       58.08       56.43      1.50 o
   3  -1   7       16.65       13.76      1.09 o
   4  -1   7       47.50       47.02      1.63 o
   5  -1   7       12.07       10.72      1.17 o
   6  -1   7        2.50        3.87      1.10 o
   7  -1   7        1.00        0.89      1.21 o
 -10   0   7        0.04       -1.34      1.73 o
  -9   0   7       18.84       16.88      1.54 o
  -8   0   7       25.19       24.12      1.52 o
  -7   0   7        1.60        2.44      0.91 o
  -6   0   7       19.09       20.69      1.13 o
  -5   0   7       25.25       26.15      1.16 o
  -4   0   7       20.81       24.41      1.05 o
  -3   0   7        0.25       -0.84      0.84 o
  -2   0   7      117.53      106.67      1.70 o
  -1   0   7        0.13        0.80      0.57 o
   0   0   7       97.26       91.39      1.66 o
   1   0   7      130.50      119.08      1.99 o
   2   0   7        5.79        5.56      0.82 o
   3   0   7       23.17       21.83      1.21 o
   4   0   7       29.47       30.94      1.47 o
   5   0   7        2.61        3.58      0.99 o
   6   0   7       17.98       20.06      1.54 o
 -10   1   7        4.52        4.24      1.24 o
  -9   1   7       29.77       28.55      1.81 o
  -8   1   7        5.10        5.01      1.13 o
  -7   1   7       23.29       21.38      1.37 o
  -6   1   7        2.32        1.75      0.83 o
  -5   1   7        5.34        5.58      0.87 o
  -4   1   7      119.17      121.40      2.01 o
  -3   1   7       70.38       66.83      1.48 o
  -2   1   7        1.53        0.46      0.85 o
  -1   1   7      252.38      231.91      2.56 o
   0   1   7      141.83      125.87      1.99 o
   1   1   7       30.31       28.47      1.13 o
   2   1   7       48.12       43.58      1.49 o
   3   1   7       52.74       49.85      1.67 o
   4   1   7        0.31       -0.88      1.33 o
   5   1   7        7.27        6.01      1.20 o
   6   1   7        3.47        2.42      1.23 o
 -10   2   7        0.41        0.23      1.78 o
  -9   2   7       34.17       32.73      1.89 o
  -8   2   7       50.77       51.55      1.94 o
  -7   2   7        0.00       -0.46      1.37 o
  -6   2   7       59.14       58.40      1.76 o
  -5   2   7       50.43       49.08      1.50 o
  -4   2   7       26.93       26.38      1.12 o
  -3   2   7        4.36        5.46      0.71 o
  -2   2   7      174.00      167.03      2.28 o
  -1   2   7      107.12      102.56      1.85 o
   0   2   7      378.13      358.09      3.45 o
   1   2   7       41.03       42.38      1.39 o
   2   2   7       29.92       28.04      1.25 o
   3   2   7       22.92       18.19      1.29 o
   4   2   7       14.09       15.43      1.27 o
   5   2   7        3.74        3.45      1.21 o
   6   2   7        9.51        9.75      1.51 o
 -10   3   7        6.20        3.27      1.44 o
  -9   3   7        1.05        1.12      1.55 o
  -8   3   7        0.22       -1.58      1.58 o
  -7   3   7        4.06        1.35      1.50 o
  -6   3   7        0.00       -0.50      1.22 o
  -5   3   7        1.66        0.26      1.19 o
  -4   3   7       38.55       44.01      1.44 o
  -3   3   7        0.02        0.08      0.69 o
  -2   3   7        6.49        6.09      0.83 o
  -1   3   7        0.04       -1.09      1.09 o
   0   3   7       15.62       18.08      1.00 o
   1   3   7        1.47        1.11      1.12 o
   2   3   7       24.69       23.01      1.30 o
   3   3   7       17.64       16.39      1.29 o
   4   3   7        3.73        6.54      1.11 o
   5   3   7        3.21        4.98      1.18 o
  -9   4   7        2.39        2.93      1.26 o
  -8   4   7        2.06        2.00      1.11 o
  -7   4   7        0.39        1.25      1.39 o
  -6   4   7       31.64       34.22      1.58 o
  -5   4   7      175.04      169.11      2.82 o
  -4   4   7       38.91       29.51      1.34 o
  -3   4   7        2.60        0.56      1.15 o
  -2   4   7       19.97       16.82      1.07 o
  -1   4   7        0.24       -0.13      0.98 o
   0   4   7        1.86        2.28      0.80 o
   1   4   7       26.01       28.58      1.38 o
   2   4   7        6.50        6.50      1.02 o
   3   4   7       31.37       33.91      1.73 o
   4   4   7       27.70       29.37      1.77 o
   5   4   7        0.84        0.56      1.73 o
  -9   5   7        0.03       -0.55      1.81 o
  -8   5   7        7.19        6.72      1.31 o
  -7   5   7        1.71        2.23      1.03 o
  -6   5   7       18.76       17.87      1.30 o
  -5   5   7        3.27        2.38      1.03 o
  -4   5   7       58.70       60.98      1.87 o
  -3   5   7        0.00        0.62      1.01 o
  -2   5   7       36.20       33.65      1.41 o
  -1   5   7       31.69       27.59      1.39 o
   0   5   7       50.73       53.25      1.75 o
   1   5   7        5.11        5.33      1.00 o
   2   5   7       33.76       34.50      1.64 o
   3   5   7        0.40       -0.97      1.65 o
   4   5   7       24.27       25.21      1.92 o
  -9   6   7        0.16        0.23      1.86 o
  -8   6   7        9.91        8.05      1.40 o
  -7   6   7        0.14       -0.09      1.56 o
  -6   6   7       12.37       10.64      1.25 o
  -5   6   7       14.96        9.92      1.28 o
  -4   6   7        0.13       -0.79      1.25 o
  -3   6   7        2.26        0.92      1.25 o
  -2   6   7       19.74       19.02      1.30 o
  -1   6   7        9.47        8.84      1.09 o
   0   6   7        0.06       -1.37      1.37 o
   1   6   7        0.80       -1.56      1.56 o
   2   6   7        0.16        0.48      1.39 o
   3   6   7        3.15        2.38      1.33 o
  -8   7   7        0.12        0.78      1.68 o
  -7   7   7        9.65       11.01      1.38 o
  -6   7   7        3.76        4.53      1.22 o
  -5   7   7        0.02        0.45      1.51 o
  -4   7   7        0.50        1.13      0.93 o
  -3   7   7        0.21       -1.11      1.37 o
  -2   7   7       13.31       16.18      1.33 o
  -1   7   7       35.59       35.87      1.72 o
   0   7   7       15.50       17.36      1.49 o
   1   7   7        1.78        0.39      1.57 o
   2   7   7        2.80        3.92      1.19 o
   3   7   7        2.62        3.23      1.33 o
  -7   8   7        0.21        0.77      1.58 o
  -6   8   7        3.72        4.92      1.29 o
  -5   8   7        0.15        0.69      1.50 o
  -4   8   7        7.90        7.52      1.20 o
  -3   8   7        0.49        0.09      1.49 o
  -2   8   7       39.93       44.68      1.94 o
  -1   8   7        1.95        2.20      1.08 o
   0   8   7        9.90        8.08      1.41 o
   1   8   7        0.15       -1.71      1.71 o
  -6   9   7       13.38       11.80      1.63 o
  -5   9   7        1.16        1.41      1.78 o
  -4   9   7        3.29        3.17      1.23 o
  -3   9   7        4.21        4.14      1.23 o
  -2   9   7        0.96       -0.21      1.69 o
  -1   9   7        2.13        2.33      1.20 o
   0   9   7        0.31        1.02      1.56 o
  -3  10   7        5.69        4.69      1.41 o
   0 -14   8        0.74        0.23      1.80 o
   1 -14   8        2.17        1.84      1.90 o
  -3 -13   8        0.11        0.00      1.59 o
  -2 -13   8        2.03        3.03      1.13 o
  -1 -13   8        2.47        3.68      1.23 o
   0 -13   8        0.46       -0.31      1.56 o
   1 -13   8        9.34        8.00      1.48 o
   2 -13   8        1.71        3.10      1.23 o
   3 -13   8        0.43       -1.45      1.70 o
  -4 -12   8        3.00        3.32      1.23 o
  -3 -12   8        4.19        5.08      1.22 o
  -2 -12   8        8.06       10.09      1.38 o
  -1 -12   8        0.06        0.29      1.54 o
   0 -12   8       16.23       15.73      1.52 o
   1 -12   8        0.01        0.67      1.57 o
   2 -12   8        2.99        1.96      1.17 o
   3 -12   8        4.50        1.23      1.27 o
   4 -12   8        0.64        1.09      1.62 o
  -5 -11   8        2.74        2.74      1.17 o
  -4 -11   8        0.00        0.20      1.52 o
  -3 -11   8        0.30        0.19      1.57 o
  -2 -11   8       20.60       21.79      1.46 o
  -1 -11   8        7.69        7.70      1.17 o
   0 -11   8        0.11       -0.60      1.38 o
   1 -11   8       12.45       15.07      1.31 o
   2 -11   8        3.28        1.26      1.58 o
   3 -11   8        3.75        5.07      1.10 o
   4 -11   8        0.56        1.83      1.09 o
   5 -11   8        0.34       -1.54      1.68 o
  -6 -10   8        1.58       -1.08      1.76 o
  -5 -10   8        8.19        6.92      1.25 o
  -4 -10   8        3.31        1.67      1.09 o
  -3 -10   8       35.33       36.42      1.70 o
  -2 -10   8        1.68        0.56      1.40 o
  -1 -10   8        6.18        6.11      1.00 o
   0 -10   8       23.12       23.66      1.34 o
   1 -10   8        2.71        2.21      0.97 o
   2 -10   8        1.24        0.99      0.99 o
   3 -10   8        8.70        9.57      1.27 o
   4 -10   8        0.01        0.95      1.50 o
   5 -10   8        5.78        5.98      1.34 o
   6 -10   8        1.09       -0.57      1.89 o
  -7  -9   8        4.67        5.47      1.32 o
  -6  -9   8       10.09       11.09      1.44 o
  -5  -9   8        2.30        2.39      1.09 o
  -4  -9   8        0.12       -0.74      1.33 o
  -3  -9   8        6.26        5.97      1.01 o
  -2  -9   8       26.51       27.54      1.35 o
  -1  -9   8        0.23        1.02      0.79 o
   0  -9   8        0.86        0.21      1.20 o
   1  -9   8        8.21        7.13      1.04 o
   2  -9   8       43.52       41.97      1.77 o
   3  -9   8        0.04       -1.37      1.37 o
   4  -9   8       10.37       12.56      1.26 o
   5  -9   8        6.99        9.18      1.29 o
   6  -9   8        1.10        0.55      1.69 o
  -8  -8   8        3.08        3.76      1.34 o
  -7  -8   8        0.07        0.00      1.67 o
  -6  -8   8        3.99        3.86      1.10 o
  -5  -8   8       31.96       31.58      1.57 o
  -4  -8   8        0.01       -1.39      1.39 o
  -3  -8   8       64.65       63.64      1.86 o
  -2  -8   8        4.63        4.05      0.86 o
  -1  -8   8        0.28        0.39      0.99 o
   0  -8   8       11.98       11.78      0.97 o
   1  -8   8        0.13       -0.80      1.11 o
   2  -8   8        0.30       -0.57      1.16 o
   3  -8   8       25.20       28.60      1.44 o
   4  -8   8        7.14        6.91      1.19 o
   5  -8   8        4.87        5.05      1.20 o
   6  -8   8        0.20       -0.64      1.64 o
  -8  -7   8       14.38       14.35      1.61 o
  -7  -7   8       36.00       37.50      1.86 o
  -6  -7   8        7.33        6.20      1.22 o
  -5  -7   8       41.74       40.60      1.65 o
  -4  -7   8        8.38        8.58      0.98 o
  -3  -7   8       13.24       11.12      0.98 o
  -2  -7   8        2.68        3.58      0.74 o
  -1  -7   8       21.52       21.52      1.08 o
   0  -7   8       14.84       17.40      1.07 o
   1  -7   8       62.60       57.00      1.68 o
   2  -7   8       28.22       28.01      1.36 o
   3  -7   8       14.96       12.87      1.10 o
   4  -7   8       10.39       10.84      1.16 o
   5  -7   8       15.52       14.45      1.44 o
   6  -7   8        0.73        1.59      1.09 o
  -8  -6   8        4.65        3.39      1.28 o
  -7  -6   8        8.27        8.19      1.28 o
  -6  -6   8        3.40        3.12      0.99 o
  -5  -6   8        7.26        7.79      0.96 o
  -4  -6   8        2.34        1.09      1.13 o
  -3  -6   8       46.28       47.33      1.43 o
  -2  -6   8       19.39       18.81      1.00 o
  -1  -6   8       17.18       15.85      0.95 o
   0  -6   8        4.34        3.50      0.81 o
   1  -6   8        7.17        4.91      0.90 o
   2  -6   8        1.71        2.46      0.70 o
   3  -6   8        0.04       -0.56      1.07 o
   4  -6   8        4.44        4.71      1.01 o
   5  -6   8        3.11        3.73      1.06 o
   6  -6   8        6.13        4.89      1.34 o
   7  -6   8        1.36        0.12      1.78 o
  -9  -5   8        8.11        7.25      1.43 o
  -8  -5   8        6.63        7.29      1.37 o
  -7  -5   8       15.80       16.13      1.34 o
  -6  -5   8       10.00       10.71      1.15 o
  -5  -5   8       13.84       14.95      1.04 o
  -4  -5   8       40.99       42.46      1.41 o
  -3  -5   8      168.35      161.89      2.38 o
  -2  -5   8       10.22       10.30      0.86 o
  -1  -5   8      137.96      138.31      2.12 o
   0  -5   8        0.08        0.73      0.93 o
   1  -5   8       19.73       18.79      1.06 o
   2  -5   8       15.73       14.18      1.01 o
   3  -5   8        2.36        1.02      1.03 o
   4  -5   8        0.21        1.27      0.84 o
   5  -5   8       11.30       12.14      1.27 o
   6  -5   8        1.87        1.20      1.61 o
   7  -5   8        9.03        9.12      1.52 o
  -9  -4   8        9.99        8.97      1.57 o
  -8  -4   8       10.30        8.83      1.30 o
  -7  -4   8        1.33        0.08      1.30 o
  -6  -4   8        2.06        2.37      0.92 o
  -5  -4   8        1.77        2.22      0.75 o
  -4  -4   8        1.75        1.70      0.77 o
  -3  -4   8      194.51      197.68      2.54 o
  -2  -4   8       10.29        9.31      0.77 o
  -1  -4   8       21.32       22.02      0.98 o
   0  -4   8      117.67      112.23      1.94 o
   1  -4   8       62.85       54.90      1.52 o
   2  -4   8        0.07       -1.10      1.10 o
   3  -4   8        3.63        3.50      0.87 o
   4  -4   8        0.15       -0.38      1.23 o
   5  -4   8       27.74       23.80      1.65 o
   6  -4   8        1.86        2.75      1.15 o
   7  -4   8        0.07        1.60      1.71 o
  -9  -3   8        5.01        2.71      1.35 o
  -8  -3   8        4.49        0.82      1.75 o
  -7  -3   8       21.04       21.53      1.34 o
  -6  -3   8       36.93       36.77      1.46 o
  -5  -3   8       24.58       24.88      1.17 o
  -4  -3   8       51.45       51.48      1.43 o
  -3  -3   8        0.00       -0.95      0.95 o
  -2  -3   8       12.21       10.78      0.81 o
  -1  -3   8        1.02        0.05      0.81 o
   0  -3   8        0.08       -0.69      0.85 o
   1  -3   8       18.42       16.52      0.93 o
   2  -3   8       16.54       15.53      1.03 o
   3  -3   8        1.09       -0.47      1.12 o
   4  -3   8        0.10       -0.46      1.31 o
   5  -3   8        0.14       -0.44      1.47 o
   6  -3   8        0.15        0.91      1.54 o
   7  -3   8        0.89        0.70      1.75 o
  -9  -2   8       11.03       11.77      1.40 o
  -8  -2   8       13.30       13.12      1.32 o
  -7  -2   8       25.54       23.82      1.46 o
  -6  -2   8       25.38       24.92      1.29 o
  -5  -2   8       99.19      100.32      2.01 o
  -4  -2   8       20.27       18.96      1.06 o
  -3  -2   8       49.88       51.84      1.36 o
  -2  -2   8        7.77        7.28      0.75 o
  -1  -2   8        3.66        5.20      0.68 o
   0  -2   8       46.21       48.57      1.30 o
   1  -2   8      259.16      249.94      2.91 o
   2  -2   8        7.29        7.34      0.84 o
   3  -2   8       26.77       28.78      1.35 o
   4  -2   8       15.57       15.57      1.30 o
   5  -2   8        1.69        0.54      1.07 o
   6  -2   8        0.08        0.83      1.39 o
 -10  -1   8        0.15        0.34      1.61 o
  -9  -1   8        2.32        3.23      1.21 o
  -8  -1   8       12.14       12.17      1.36 o
  -7  -1   8       47.88       46.80      1.74 o
  -6  -1   8       17.28       17.86      1.11 o
  -5  -1   8       14.71       16.37      1.03 o
  -4  -1   8       46.56       45.41      1.40 o
  -3  -1   8       26.57       24.62      1.05 o
  -2  -1   8       35.99       35.00      1.18 o
  -1  -1   8       76.41       73.25      1.51 o
   0  -1   8        6.84        6.36      0.72 o
   1  -1   8        7.68        8.85      0.83 o
   2  -1   8       16.49       16.26      1.09 o
   3  -1   8        4.54        3.66      0.94 o
   4  -1   8       30.48       28.80      1.52 o
   5  -1   8        5.64        6.09      1.14 o
   6  -1   8        0.01       -1.38      1.60 o
 -10   0   8        1.57        1.72      1.30 o
  -9   0   8       20.66       20.40      1.63 o
  -8   0   8       40.75       38.89      1.86 o
  -7   0   8        2.87        3.33      0.96 o
  -6   0   8       83.58       76.91      1.98 o
  -5   0   8       75.47       74.06      1.82 o
  -4   0   8       42.93       39.37      1.35 o
  -3   0   8       24.43       28.16      1.12 o
  -2   0   8       35.19       32.57      1.15 o
  -1   0   8        4.19        4.12      0.77 o
   0   0   8        3.25        2.34      0.71 o
   1   0   8        5.23        4.57      0.79 o
   2   0   8        1.58        1.36      0.76 o
   3   0   8        0.41       -1.19      1.19 o
   4   0   8       17.07       17.23      1.35 o
   5   0   8        3.32        1.65      1.14 o
   6   0   8        0.13        1.05      1.18 o
 -10   1   8        4.34        3.92      1.42 o
  -9   1   8        1.22        1.32      1.69 o
  -8   1   8       41.70       42.72      1.86 o
  -7   1   8       19.48       18.11      1.29 o
  -6   1   8       10.43        8.73      1.07 o
  -5   1   8        7.24       10.71      0.94 o
  -4   1   8       65.10       62.44      1.63 o
  -3   1   8       73.92       62.95      1.58 o
  -2   1   8        2.77        2.13      0.73 o
  -1   1   8      241.50      222.82      2.78 o
   0   1   8       10.36        9.51      0.95 o
   1   1   8        0.43       -0.06      0.71 o
   2   1   8        6.65        6.44      0.87 o
   3   1   8        0.03       -0.87      1.26 o
   4   1   8        3.16        3.72      1.09 o
   5   1   8       13.36       13.81      1.48 o
   6   1   8        2.64        4.68      1.28 o
  -9   2   8       13.12       14.57      1.49 o
  -8   2   8        7.24        6.68      1.20 o
  -7   2   8       11.22       10.62      1.22 o
  -6   2   8        0.10        1.20      0.83 o
  -5   2   8        9.85        9.16      0.96 o
  -4   2   8       10.81       10.82      0.97 o
  -3   2   8       23.70       21.60      1.13 o
  -2   2   8       72.65       64.30      1.68 o
  -1   2   8        8.22        7.28      0.88 o
   0   2   8        0.98        1.33      0.73 o
   1   2   8       20.09       17.55      1.16 o
   2   2   8        0.07        0.61      1.13 o
   3   2   8       10.95       10.79      1.18 o
   4   2   8       10.24       11.82      1.25 o
   5   2   8        0.48       -1.74      1.74 o
  -9   3   8       17.96       15.86      1.65 o
  -8   3   8        0.19       -1.33      1.51 o
  -7   3   8       37.51       34.78      1.67 o
  -6   3   8       17.70       17.78      1.29 o
  -5   3   8       18.64       19.52      1.21 o
  -4   3   8      167.01      159.84      2.68 o
  -3   3   8       11.01        9.04      0.96 o
  -2   3   8       43.25       39.76      1.40 o
  -1   3   8      111.26      105.54      2.23 o
   0   3   8       22.58       20.94      1.19 o
   1   3   8        1.02        1.75      0.84 o
   2   3   8        5.21        3.56      1.05 o
   3   3   8        5.96        5.73      1.13 o
   4   3   8        0.04       -0.41      1.64 o
   5   3   8        0.00        1.54      1.13 o
  -9   4   8       22.09       19.94      1.80 o
  -8   4   8       10.07       10.12      1.26 o
  -7   4   8        4.31        4.47      1.21 o
  -6   4   8       25.90       22.49      1.42 o
  -5   4   8       19.80       18.16      1.27 o
  -4   4   8       19.14       16.35      1.18 o
  -3   4   8       13.72       14.99      1.06 o
  -2   4   8        0.05        1.75      0.71 o
  -1   4   8        0.21        0.07      1.09 o
   0   4   8        4.64        4.61      0.97 o
   1   4   8       33.13       36.18      1.64 o
   2   4   8        3.64        2.14      1.08 o
   3   4   8       17.41       15.19      1.57 o
   4   4   8        0.01        0.55      1.54 o
  -9   5   8        5.90        4.47      1.40 o
  -8   5   8        0.00       -1.04      1.68 o
  -7   5   8       15.97       16.25      1.47 o
  -6   5   8        1.47       -0.70      1.50 o
  -5   5   8        4.01        0.90      1.67 o
  -4   5   8       11.10       11.57      1.06 o
  -3   5   8        5.37        4.80      1.05 o
  -2   5   8        6.72        8.93      1.02 o
  -1   5   8        6.30        6.61      1.05 o
   0   5   8       22.17       20.00      1.39 o
   1   5   8        1.43        1.34      1.39 o
   2   5   8       18.52       18.78      1.46 o
   3   5   8       12.92       12.79      1.52 o
  -8   6   8        9.08        7.03      1.50 o
  -7   6   8        0.30        0.81      1.34 o
  -6   6   8       52.40       51.00      2.17 o
  -5   6   8       71.56       71.42      2.39 o
  -4   6   8        4.28        3.18      1.07 o
  -3   6   8       12.90       13.15      1.20 o
  -2   6   8       25.17       23.54      1.45 o
  -1   6   8        2.06        2.89      0.98 o
   0   6   8       26.28       22.43      1.57 o
   1   6   8        9.16        7.31      1.35 o
   2   6   8        3.46        3.93      1.21 o
   3   6   8        8.15        9.14      1.44 o
  -7   7   8        3.93        3.69      1.35 o
  -6   7   8        3.86        5.41      1.27 o
  -5   7   8        2.42        0.54      1.18 o
  -4   7   8       10.83        9.95      1.39 o
  -3   7   8        9.05        9.56      1.27 o
  -2   7   8        8.24        7.86      1.29 o
  -1   7   8       15.17       15.06      1.44 o
   0   7   8        0.60        1.06      1.15 o
   1   7   8        4.78        3.72      1.28 o
   2   7   8        0.06       -1.86      1.86 o
  -6   8   8       12.80       13.88      1.60 o
  -5   8   8       16.49       17.95      1.66 o
  -4   8   8        0.83        1.71      1.08 o
  -3   8   8        6.35        5.50      1.25 o
  -2   8   8        8.04        6.40      1.36 o
  -1   8   8        0.15       -1.52      1.52 o
   0   8   8        0.00        1.12      1.59 o
  -4   9   8        8.51        9.44      1.45 o
  -3   9   8        0.54       -1.80      1.80 o
  -2   9   8       16.12       18.53      1.67 o
  -3 -13   9        0.98        0.86      1.22 o
  -2 -13   9        8.90        7.05      1.39 o
  -1 -13   9        2.60        3.87      1.19 o
   0 -13   9        1.40        1.87      1.16 o
   1 -13   9        9.61       10.08      1.43 o
   2 -13   9        0.15        1.22      1.73 o
   3 -13   9        0.21       -1.82      1.82 o
  -4 -12   9        0.92        0.33      1.66 o
  -3 -12   9        0.07        0.00      1.56 o
  -2 -12   9        2.25        3.01      1.13 o
  -1 -12   9        0.82       -1.47      1.64 o
   0 -12   9        0.44       -0.39      1.62 o
   1 -12   9        3.38        0.89      1.74 o
   2 -12   9        3.34        3.27      1.20 o
   3 -12   9        1.77        1.61      1.73 o
   4 -12   9        0.09       -1.74      1.74 o
  -5 -11   9        1.20        0.71      1.18 o
  -4 -11   9        6.35        8.30      1.24 o
  -3 -11   9        1.65       -0.19      1.58 o
  -2 -11   9       10.47       12.26      1.26 o
  -1 -11   9        1.91        0.71      1.47 o
   0 -11   9        0.00        1.61      0.95 o
   1 -11   9       15.81       16.11      1.46 o
   2 -11   9        6.32        6.22      1.24 o
   3 -11   9        0.16        1.00      1.46 o
   4 -11   9        1.92        0.75      1.68 o
  -6 -10   9        8.43        9.51      1.37 o
  -5 -10   9        4.78        6.41      1.22 o
  -4 -10   9       27.39       25.08      1.70 o
  -3 -10   9       15.20       14.29      1.38 o
  -2 -10   9        1.71        1.88      0.95 o
  -1 -10   9        0.03       -1.31      1.31 o
   0 -10   9        1.94        1.14      0.94 o
   1 -10   9        0.23       -0.92      1.45 o
   2 -10   9        4.74        4.29      1.09 o
   3 -10   9        9.57        8.53      1.31 o
   4 -10   9        4.65        4.08      1.26 o
   5 -10   9        4.94        7.54      1.30 o
  -7  -9   9        3.55        3.08      1.37 o
  -6  -9   9        0.13       -1.52      1.58 o
  -5  -9   9       12.95       11.91      1.30 o
  -4  -9   9        6.74        6.05      1.07 o
  -3  -9   9        1.37        0.80      1.35 o
  -2  -9   9       25.92       24.91      1.39 o
  -1  -9   9        0.17       -1.21      1.21 o
   0  -9   9        0.95        1.24      0.84 o
   1  -9   9        3.18        4.18      0.97 o
   2  -9   9        6.75        6.37      1.11 o
   3  -9   9        0.01       -1.51      1.51 o
   4  -9   9        0.60       -0.09      1.55 o
   5  -9   9        0.07        1.74      1.08 o
  -7  -8   9        9.72       11.73      1.44 o
  -6  -8   9        8.82        9.75      1.28 o
  -5  -8   9        0.26       -1.20      1.30 o
  -4  -8   9       34.72       35.43      1.61 o
  -3  -8   9       17.46       19.18      1.21 o
  -2  -8   9        5.12        5.08      0.93 o
  -1  -8   9        0.12        0.00      1.05 o
   0  -8   9       61.15       54.39      1.76 o
   1  -8   9       18.65       16.96      1.28 o
   2  -8   9        0.88        2.34      0.90 o
   3  -8   9        6.80        5.86      1.18 o
   4  -8   9        1.25       -1.10      1.57 o
   5  -8   9        6.28        6.54      1.32 o
   6  -8   9        4.04        5.60      1.29 o
  -8  -7   9        6.58        8.39      1.36 o
  -7  -7   9        7.72        7.87      1.35 o
  -6  -7   9        0.63        1.76      0.93 o
  -5  -7   9        1.55        2.51      0.96 o
  -4  -7   9        0.51        0.44      1.10 o
  -3  -7   9        0.00       -0.54      1.07 o
  -2  -7   9       64.79       59.30      1.71 o
  -1  -7   9        6.78        6.61      0.92 o
   0  -7   9        9.11        9.47      0.97 o
   1  -7   9       20.34       18.67      1.25 o
   2  -7   9       11.61        8.34      1.04 o
   3  -7   9        0.02       -0.32      1.27 o
   4  -7   9        1.63        2.42      1.00 o
   5  -7   9        5.29        6.75      1.19 o
   6  -7   9        2.23        0.33      1.76 o
  -8  -6   9        6.17        5.93      1.30 o
  -7  -6   9       19.39       18.52      1.56 o
  -6  -6   9       13.60       13.61      1.24 o
  -5  -6   9        4.48        4.36      0.90 o
  -4  -6   9        3.20        2.62      0.86 o
  -3  -6   9       49.89       50.73      1.59 o
  -2  -6   9       12.78       13.28      0.96 o
  -1  -6   9       29.74       30.18      1.27 o
   0  -6   9      121.75      114.27      2.24 o
   1  -6   9        0.88        1.20      0.74 o
   2  -6   9        0.29        1.05      1.09 o
   3  -6   9        0.93        1.35      0.87 o
   4  -6   9        2.95        3.87      1.02 o
   5  -6   9        0.16       -0.87      1.63 o
   6  -6   9        0.53       -1.78      1.78 o
  -9  -5   9       16.17       17.87      1.71 o
  -8  -5   9       46.08       50.24      2.06 o
  -7  -5   9        3.57        3.19      1.13 o
  -6  -5   9        0.11       -0.24      1.33 o
  -5  -5   9       12.02       11.98      1.06 o
  -4  -5   9        1.46        1.67      0.74 o
  -3  -5   9        0.37        1.26      0.68 o
  -2  -5   9       50.04       51.65      1.50 o
  -1  -5   9        0.18        0.23      0.96 o
   0  -5   9       31.80       34.26      1.32 o
   1  -5   9       17.50       16.81      1.08 o
   2  -5   9       18.21       17.10      1.12 o
   3  -5   9        2.28        1.93      0.91 o
   4  -5   9       14.26       14.04      1.24 o
   5  -5   9       22.86       23.33      1.66 o
   6  -5   9        0.29        0.11      1.55 o
  -9  -4   9        0.62        0.66      1.72 o
  -8  -4   9        0.59       -0.58      1.57 o
  -7  -4   9        2.53        1.32      0.99 o
  -6  -4   9        7.18        5.11      1.06 o
  -5  -4   9        0.79        1.19      0.78 o
  -4  -4   9       19.93       20.48      1.12 o
  -3  -4   9       56.21       55.15      1.52 o
  -2  -4   9        1.93        2.24      0.64 o
  -1  -4   9        8.42        7.38      0.77 o
   0  -4   9       21.51       19.78      1.06 o
   1  -4   9        0.01        0.80      0.94 o
   2  -4   9        9.83        8.02      1.00 o
   3  -4   9       15.85       15.18      1.17 o
   4  -4   9        4.05        4.36      1.07 o
   5  -4   9        0.68        0.86      1.53 o
   6  -4   9        1.04        0.98      1.63 o
  -9  -3   9        3.39        3.26      1.24 o
  -8  -3   9       11.76       11.62      1.33 o
  -7  -3   9       12.00       10.04      1.26 o
  -6  -3   9        5.23        5.52      0.97 o
  -5  -3   9      131.35      132.77      2.40 o
  -4  -3   9       89.98       85.62      1.96 o
  -3  -3   9        0.00       -0.90      1.03 o
  -2  -3   9       40.82       41.67      1.33 o
  -1  -3   9       18.89       17.51      0.99 o
   0  -3   9        0.71        0.46      0.92 o
   1  -3   9       26.44       27.60      1.26 o
   2  -3   9       40.66       38.51      1.49 o
   3  -3   9       32.45       30.05      1.50 o
   4  -3   9       29.31       27.48      1.59 o
   5  -3   9        2.54        0.29      1.64 o
   6  -3   9        0.00        0.66      1.64 o
  -9  -2   9        0.71       -0.11      1.74 o
  -8  -2   9        4.80        2.36      1.23 o
  -7  -2   9        8.43        9.75      1.15 o
  -6  -2   9       10.85       10.91      1.10 o
  -5  -2   9       79.19       77.27      1.95 o
  -4  -2   9      149.55      156.92      2.46 o
  -3  -2   9       37.78       36.74      1.28 o
  -2  -2   9       11.49       12.00      0.89 o
  -1  -2   9        0.05       -0.83      0.90 o
   0  -2   9       39.76       36.11      1.33 o
   1  -2   9        2.48        1.91      0.78 o
   2  -2   9       17.66       19.72      1.16 o
   3  -2   9        3.21        3.64      1.02 o
   4  -2   9        0.85       -0.53      1.45 o
   5  -2   9        5.42        4.47      1.26 o
   6  -2   9        0.48        0.23      1.71 o
  -9  -1   9        0.06        0.83      1.54 o
  -8  -1   9        5.20        8.18      1.20 o
  -7  -1   9        0.00        1.22      1.30 o
  -6  -1   9        0.48       -0.43      1.26 o
  -5  -1   9       35.85       34.63      1.42 o
  -4  -1   9       18.02       16.72      1.08 o
  -3  -1   9        0.47        0.86      0.94 o
  -2  -1   9        6.30        6.62      0.81 o
  -1  -1   9       12.93       10.76      0.88 o
   0  -1   9        2.62        2.27      0.79 o
   1  -1   9        0.87        1.10      1.13 o
   2  -1   9       18.63       18.77      1.17 o
   3  -1   9        0.37       -1.12      1.30 o
   4  -1   9        1.79        2.85      0.99 o
   5  -1   9        1.56        1.64      1.75 o
  -9   0   9       14.64       15.74      1.52 o
  -8   0   9        5.67        5.68      1.31 o
  -7   0   9        5.13        4.96      1.06 o
  -6   0   9        1.89        1.03      0.91 o
  -5   0   9        6.60        7.42      0.92 o
  -4   0   9        0.05        0.53      0.69 o
  -3   0   9       54.85       55.81      1.57 o
  -2   0   9        1.24        0.82      0.94 o
  -1   0   9      138.76      132.14      2.27 o
   0   0   9      199.97      188.91      2.80 o
   1   0   9        5.57        5.03      0.88 o
   2   0   9       17.36       15.56      1.21 o
   3   0   9        7.68        8.30      1.08 o
   4   0   9        3.80        3.92      1.07 o
   5   0   9        6.32        6.93      1.32 o
  -9   1   9        1.70        3.21      1.17 o
  -8   1   9       16.96       18.10      1.51 o
  -7   1   9        0.47        0.50      1.28 o
  -6   1   9        2.93        3.10      0.89 o
  -5   1   9       16.91       17.08      1.17 o
  -4   1   9       20.70       19.67      1.16 o
  -3   1   9        9.20        9.31      0.92 o
  -2   1   9       25.92       25.14      1.20 o
  -1   1   9        2.11        0.63      1.24 o
   0   1   9       60.32       65.56      1.78 o
   1   1   9        2.35        1.99      0.87 o
   2   1   9        2.05        2.18      0.90 o
   3   1   9        0.11       -0.18      0.97 o
   4   1   9        7.17        9.39      1.30 o
   5   1   9        0.81        1.51      1.13 o
  -9   2   9        7.16        5.70      1.34 o
  -8   2   9        0.06        0.87      1.59 o
  -7   2   9        7.15        6.50      1.16 o
  -6   2   9       28.58       28.61      1.52 o
  -5   2   9        7.52        6.66      1.02 o
  -4   2   9        1.57        2.06      0.78 o
  -3   2   9        4.96        4.59      0.91 o
  -2   2   9       11.43       15.12      1.01 o
  -1   2   9       54.18       51.89      1.69 o
   0   2   9       18.38       20.51      1.19 o
   1   2   9        0.25       -1.30      1.30 o
   2   2   9        4.71        4.37      1.03 o
   3   2   9        3.72        4.71      1.12 o
   4   2   9        7.78        9.67      1.39 o
  -9   3   9        5.86        6.58      1.45 o
  -8   3   9        0.87        1.50      1.66 o
  -7   3   9        0.65        1.27      1.04 o
  -6   3   9        2.94        1.74      1.05 o
  -5   3   9       27.09       27.36      1.44 o
  -4   3   9        9.77       12.75      1.11 o
  -3   3   9       13.54       11.61      1.10 o
  -2   3   9        4.02        4.81      0.88 o
  -1   3   9       11.62       12.26      1.10 o
   0   3   9        1.27        0.54      1.03 o
   1   3   9       11.36       12.43      1.17 o
   2   3   9        7.18        7.40      1.20 o
   3   3   9       15.25       20.97      1.59 o
   4   3   9       23.43       29.17      1.88 o
  -9   4   9        0.07       -1.85      1.85 o
  -8   4   9        5.33        2.03      1.37 o
  -7   4   9        0.32        1.62      1.03 o
  -6   4   9       27.04       26.03      1.61 o
  -5   4   9        0.02       -1.50      1.50 o
  -4   4   9        7.30        6.59      1.05 o
  -3   4   9        0.88        1.21      0.85 o
  -2   4   9        0.04       -1.23      1.23 o
  -1   4   9        1.12        1.61      0.93 o
   0   4   9        4.46        4.79      0.98 o
   1   4   9        0.05       -1.41      1.41 o
   2   4   9       16.97       21.09      1.55 o
   3   4   9        2.26        2.06      1.27 o
  -8   5   9        2.42       -0.66      1.93 o
  -7   5   9        2.80        1.21      1.54 o
  -6   5   9        4.68        5.79      1.23 o
  -5   5   9       20.58       22.80      1.59 o
  -4   5   9        2.53        0.52      1.59 o
  -3   5   9       19.31       20.47      1.43 o
  -2   5   9       27.25       27.24      1.57 o
  -1   5   9       21.70       20.91      1.50 o
   0   5   9        0.17        0.65      1.37 o
   1   5   9        4.24        3.76      1.19 o
   2   5   9        0.01        0.75      1.46 o
  -7   6   9        0.82        2.15      1.16 o
  -6   6   9        2.57        1.72      1.17 o
  -5   6   9       10.29       10.63      1.41 o
  -4   6   9        0.14        0.47      1.43 o
  -3   6   9        0.36       -0.93      1.50 o
  -2   6   9        1.72       -1.31      1.59 o
  -1   6   9        3.25        4.02      1.10 o
   0   6   9        1.57        3.15      1.13 o
   1   6   9        0.35        1.94      1.12 o
  -7   7   9        0.90       -0.46      1.96 o
  -6   7   9        3.05        2.68      1.25 o
  -5   7   9        0.01       -1.70      1.70 o
  -4   7   9        7.26        5.79      1.34 o
  -3   7   9        0.70       -0.82      1.61 o
  -2   7   9       12.13       13.26      1.47 o
  -1   7   9        1.88        4.52      1.14 o
   0   7   9        0.64        0.89      1.19 o
  -5   8   9        2.59        3.37      1.23 o
  -4   8   9        0.87       -1.78      1.78 o
  -3   8   9        7.95       10.28      1.37 o
  -2   8   9        0.02        0.57      1.77 o
  -2 -13  10        4.32        0.90      1.98 o
  -1 -13  10        1.12        0.67      1.74 o
   0 -13  10        0.89        0.77      1.67 o
   1 -13  10        0.95        0.22      1.65 o
   2 -13  10        1.55        2.82      1.15 o
  -4 -12  10        1.91        2.65      1.24 o
  -3 -12  10        1.49        1.29      1.21 o
  -2 -12  10        0.01        0.21      1.59 o
  -1 -12  10       13.97       15.30      1.50 o
   0 -12  10        1.04        2.69      1.07 o
   1 -12  10        0.73       -0.10      1.60 o
   2 -12  10        1.67        1.18      1.75 o
   3 -12  10        0.10       -0.22      1.76 o
  -5 -11  10        0.15       -0.67      1.65 o
  -4 -11  10        2.76        2.18      1.21 o
  -3 -11  10       24.40       26.95      1.73 o
  -2 -11  10        7.24        7.98      1.23 o
  -1 -11  10        0.60        1.21      1.36 o
   0 -11  10        1.76        3.18      1.02 o
   1 -11  10        8.05       11.48      1.23 o
   2 -11  10        0.10       -1.20      1.44 o
   3 -11  10        0.77        1.58      1.60 o
   4 -11  10        0.57       -0.45      1.60 o
  -6 -10  10        1.78       -0.33      1.88 o
  -5 -10  10        0.99        2.36      1.10 o
  -4 -10  10        3.70        4.40      1.19 o
  -3 -10  10        0.48       -0.09      1.49 o
  -2 -10  10        0.16       -0.70      1.38 o
  -1 -10  10        3.13        4.86      0.93 o
   0 -10  10        0.00        1.26      0.95 o
   1 -10  10        1.38        1.07      1.44 o
   2 -10  10        8.04        8.34      1.34 o
   3 -10  10        4.99        5.61      1.18 o
   4 -10  10        1.20       -0.11      1.87 o
  -7  -9  10        7.18        6.27      1.44 o
  -6  -9  10        2.39        3.27      1.20 o
  -5  -9  10        5.78        8.05      1.20 o
  -4  -9  10        0.61       -1.49      1.49 o
  -3  -9  10       11.84       11.93      1.31 o
  -2  -9  10        4.81        4.96      1.05 o
  -1  -9  10        1.36        2.63      0.89 o
   0  -9  10        4.30        3.86      1.05 o
   1  -9  10       43.99       42.49      1.87 o
   2  -9  10        0.98        1.76      0.97 o
   3  -9  10        9.17        9.99      1.29 o
   4  -9  10        6.00        8.14      1.30 o
   5  -9  10        0.03        1.46      1.58 o
  -7  -8  10       13.37       15.16      1.57 o
  -6  -8  10        0.61       -1.54      1.54 o
  -5  -8  10        1.71       -0.53      1.34 o
  -4  -8  10       22.10       22.98      1.41 o
  -3  -8  10        0.66        1.01      1.25 o
  -2  -8  10        0.31        1.05      1.12 o
  -1  -8  10        3.35        3.38      0.95 o
   0  -8  10       10.71        6.36      1.10 o
   1  -8  10       37.08       36.32      1.62 o
   2  -8  10        7.30        6.79      1.16 o
   3  -8  10        1.81        3.24      0.97 o
   4  -8  10        5.18        6.17      1.24 o
   5  -8  10        3.09        2.40      1.32 o
  -8  -7  10        0.94        0.85      1.24 o
  -7  -7  10        0.25       -0.91      1.65 o
  -6  -7  10        5.42        5.85      1.09 o
  -5  -7  10        0.78        3.75      0.84 o
  -4  -7  10        0.08       -0.31      1.21 o
  -3  -7  10        1.28        0.58      1.20 o
  -2  -7  10        8.29        8.18      0.96 o
  -1  -7  10        2.60        3.10      0.82 o
   0  -7  10        5.59        6.23      0.96 o
   1  -7  10       10.18       12.04      1.07 o
   2  -7  10        0.65        0.80      1.21 o
   3  -7  10        1.52        3.78      0.99 o
   4  -7  10        1.89        4.22      1.12 o
   5  -7  10        0.95        1.81      1.11 o
  -8  -6  10        4.63        3.98      1.37 o
  -7  -6  10        9.40        9.87      1.37 o
  -6  -6  10        5.16        5.63      0.98 o
  -5  -6  10        1.10        1.02      0.88 o
  -4  -6  10       31.50       29.67      1.45 o
  -3  -6  10       32.56       34.48      1.41 o
  -2  -6  10        0.03        1.20      0.73 o
  -1  -6  10       28.55       29.72      1.28 o
   0  -6  10        3.07        1.90      0.88 o
   1  -6  10       10.13       10.58      1.06 o
   2  -6  10        0.01        0.23      1.06 o
   3  -6  10        1.43        2.50      0.94 o
   4  -6  10        9.53        8.51      1.28 o
   5  -6  10       21.15       22.78      1.75 o
  -8  -5  10        0.20        1.65      1.11 o
  -7  -5  10        3.33        2.86      1.14 o
  -6  -5  10        0.00        0.83      1.26 o
  -5  -5  10        5.46        6.33      0.98 o
  -4  -5  10        2.89        1.95      0.88 o
  -3  -5  10       10.00       12.55      0.95 o
  -2  -5  10       18.95       21.17      1.14 o
  -1  -5  10       21.04       19.74      1.17 o
   0  -5  10       23.62       25.76      1.28 o
   1  -5  10        7.64        8.19      0.98 o
   2  -5  10        3.52        4.25      0.92 o
   3  -5  10        5.03        4.23      1.14 o
   4  -5  10        0.66        1.31      1.45 o
   5  -5  10        0.89       -0.42      1.71 o
  -9  -4  10        1.50        1.35      1.70 o
  -8  -4  10        0.01        1.40      1.10 o
  -7  -4  10        6.92        7.23      1.18 o
  -6  -4  10        0.74       -1.43      1.43 o
  -5  -4  10        0.01       -0.36      1.25 o
  -4  -4  10       26.42       23.94      1.38 o
  -3  -4  10        0.98        0.89      1.11 o
  -2  -4  10       21.32       19.85      1.14 o
  -1  -4  10       17.34       19.39      1.11 o
   0  -4  10       30.00       29.41      1.30 o
   1  -4  10        0.77       -0.70      1.22 o
   2  -4  10        0.00       -0.38      1.31 o
   3  -4  10        0.32       -0.08      1.30 o
   4  -4  10        5.56        7.21      1.14 o
   5  -4  10        1.89        0.00      1.65 o
  -9  -3  10        3.54        6.78      1.26 o
  -8  -3  10        6.89        6.52      1.30 o
  -7  -3  10       12.33       11.93      1.30 o
  -6  -3  10        0.96       -0.55      1.36 o
  -5  -3  10        9.45       11.05      1.12 o
  -4  -3  10       37.54       40.66      1.53 o
  -3  -3  10        2.04        0.63      1.18 o
  -2  -3  10        4.30        3.08      0.81 o
  -1  -3  10        6.65        5.90      0.89 o
   0  -3  10        8.00       10.13      0.92 o
   1  -3  10       33.79       32.99      1.45 o
   2  -3  10        0.46       -0.38      1.20 o
   3  -3  10       25.47       25.38      1.53 o
   4  -3  10        2.86        3.84      1.11 o
   5  -3  10        0.35        1.28      1.71 o
  -9  -2  10        0.99        1.20      1.76 o
  -8  -2  10        4.70        4.11      1.21 o
  -7  -2  10        5.82        5.67      1.16 o
  -6  -2  10       11.91        9.35      1.08 o
  -5  -2  10        6.45        3.95      1.06 o
  -4  -2  10        3.24        2.42      0.91 o
  -3  -2  10        6.83        7.62      0.91 o
  -2  -2  10        4.38        4.33      0.80 o
  -1  -2  10        7.60        6.48      0.92 o
   0  -2  10       12.65        9.78      1.08 o
   1  -2  10        9.33       11.41      1.04 o
   2  -2  10        8.59        9.10      1.06 o
   3  -2  10        0.78       -0.26      1.35 o
   4  -2  10        2.18        3.30      1.11 o
   5  -2  10        0.64        1.80      1.07 o
  -9  -1  10        9.53        8.99      1.43 o
  -8  -1  10       42.94       43.22      1.96 o
  -7  -1  10        4.11        4.24      1.10 o
  -6  -1  10       14.80       14.60      1.23 o
  -5  -1  10       33.46       33.21      1.48 o
  -4  -1  10        0.35        0.74      0.99 o
  -3  -1  10        0.03       -0.13      1.06 o
  -2  -1  10       16.92       18.43      1.06 o
  -1  -1  10        0.26        0.98      0.80 o
   0  -1  10       22.18       21.49      1.30 o
   1  -1  10        3.01        4.06      0.90 o
   2  -1  10        5.25        3.92      1.03 o
   3  -1  10       25.50       27.73      1.55 o
   4  -1  10        6.90        5.47      1.31 o
   5  -1  10        1.63        0.11      1.81 o
  -9   0  10        1.18        0.76      1.75 o
  -8   0  10        2.19        2.97      1.16 o
  -7   0  10        1.51        1.23      1.46 o
  -6   0  10        7.79        9.52      1.12 o
  -5   0  10        4.87        5.08      0.99 o
  -4   0  10       11.89       12.44      1.10 o
  -3   0  10       27.63       28.05      1.34 o
  -2   0  10        7.79        9.16      0.99 o
  -1   0  10        0.18       -0.89      1.24 o
   0   0  10        8.61       10.70      1.09 o
   1   0  10        4.01        4.44      0.99 o
   2   0  10        0.25       -0.68      1.43 o
   3   0  10        1.96        3.75      1.09 o
   4   0  10        0.05        1.36      1.07 o
  -9   1  10        0.12       -0.55      1.79 o
  -8   1  10        4.12        4.36      1.24 o
  -7   1  10        1.99        3.19      1.11 o
  -6   1  10        1.06       -0.25      1.39 o
  -5   1  10       26.84       28.39      1.48 o
  -4   1  10       38.71       33.99      1.50 o
  -3   1  10        0.70        0.46      0.80 o
  -2   1  10       37.35       36.41      1.52 o
  -1   1  10       17.16       15.21      1.17 o
   0   1  10        2.44        3.46      0.94 o
   1   1  10        0.36        0.86      0.87 o
   2   1  10        0.10       -0.62      1.40 o
   3   1  10        3.11        4.10      1.15 o
   4   1  10        2.59        0.88      1.93 o
  -9   2  10       10.13        9.13      1.59 o
  -8   2  10        2.80        1.12      1.22 o
  -7   2  10        0.38       -0.56      1.51 o
  -6   2  10        3.38        0.77      1.52 o
  -5   2  10        6.24        6.37      1.13 o
  -4   2  10       47.46       48.71      1.74 o
  -3   2  10       22.92       23.13      1.33 o
  -2   2  10       15.97       17.13      1.25 o
  -1   2  10       17.93       20.87      1.34 o
   0   2  10       10.38        8.26      1.20 o
   1   2  10        0.02       -0.35      1.18 o
   2   2  10        9.05        4.90      1.31 o
   3   2  10        1.89        2.83      1.14 o
  -8   3  10        7.40        7.24      1.40 o
  -7   3  10        4.81        4.71      1.22 o
  -6   3  10        7.07        8.11      1.25 o
  -5   3  10       21.81       21.15      1.48 o
  -4   3  10        0.30        0.86      0.91 o
  -3   3  10        0.88        0.40      1.29 o
  -2   3  10        1.22        2.63      0.86 o
  -1   3  10        0.25       -0.17      1.30 o
   0   3  10        2.19        3.81      0.99 o
   1   3  10        2.18        1.59      1.12 o
   2   3  10        0.16       -0.51      1.62 o
   3   3  10        0.00        1.45      1.64 o
  -8   4  10        2.29        1.55      1.92 o
  -7   4  10        4.54        4.03      1.33 o
  -6   4  10       20.50       19.01      1.57 o
  -5   4  10        3.16        3.95      1.15 o
  -4   4  10        0.01        0.92      0.93 o
  -3   4  10        2.66        4.99      0.96 o
  -2   4  10        0.05        1.27      0.97 o
  -1   4  10       11.26       10.16      1.34 o
   0   4  10       29.81       33.92      1.76 o
   1   4  10        1.20        0.91      1.50 o
   2   4  10        9.91        8.87      1.48 o
  -7   5  10        0.50       -1.62      1.83 o
  -6   5  10       10.62        9.63      1.44 o
  -5   5  10       12.63       10.09      1.54 o
  -4   5  10        4.73        5.50      1.20 o
  -3   5  10        0.21        0.47      1.42 o
  -2   5  10        4.31        2.38      1.15 o
  -1   5  10        3.89        4.17      1.19 o
   0   5  10        7.30        9.84      1.40 o
   1   5  10        6.03        8.99      1.34 o
  -7   6  10        7.48        8.52      1.44 o
  -6   6  10       18.70       21.30      1.82 o
  -5   6  10        7.45        6.68      1.38 o
  -4   6  10        1.63        1.23      1.61 o
  -3   6  10        7.77        8.50      1.36 o
  -2   6  10        1.65        0.93      1.75 o
  -1   6  10        5.08        7.11      1.25 o
   0   6  10        0.01        0.90      1.56 o
  -5   7  10        5.55        5.46      1.47 o
  -4   7  10        5.07        5.47      1.29 o
  -3   7  10        2.61        3.40      1.26 o
  -2   7  10       13.81       16.07      1.59 o
  -1 -13  11        0.00        1.61      1.70 o
   0 -13  11        2.60        4.03      1.24 o
  -3 -12  11        0.30       -1.00      1.66 o
  -2 -12  11        0.66        1.72      1.14 o
  -1 -12  11        1.89        1.27      1.67 o
   0 -12  11        1.41        0.43      1.29 o
   1 -12  11        2.29       -1.20      2.00 o
   2 -12  11        5.00        4.57      1.31 o
  -5 -11  11        1.89        1.71      1.89 o
  -4 -11  11        0.43       -1.64      1.64 o
  -3 -11  11        5.84        7.60      1.38 o
  -2 -11  11        1.43        1.74      1.12 o
  -1 -11  11        0.27        0.30      1.50 o
   0 -11  11        1.32        2.18      1.03 o
   1 -11  11        0.77        1.12      1.65 o
   2 -11  11        1.91        1.64      1.19 o
   3 -11  11        0.58        0.11      1.67 o
  -6 -10  11        4.60        3.78      1.40 o
  -5 -10  11        6.25        6.27      1.41 o
  -4 -10  11       12.30       11.73      1.47 o
  -3 -10  11        0.10        0.14      1.05 o
  -2 -10  11        0.17       -0.28      1.44 o
  -1 -10  11        3.81        4.76      1.13 o
   0 -10  11        0.88        0.46      1.45 o
   1 -10  11        0.03        2.57      1.00 o
   2 -10  11        3.93        5.15      1.21 o
   3 -10  11        0.33       -0.32      1.79 o
   4 -10  11        3.62        2.23      1.36 o
  -6  -9  11        7.35        8.32      1.35 o
  -5  -9  11        0.33       -1.58      1.58 o
  -4  -9  11        4.15        3.35      1.13 o
  -3  -9  11       19.88       19.06      1.55 o
  -2  -9  11        7.34        7.02      1.13 o
  -1  -9  11        0.18       -0.51      1.48 o
   0  -9  11        2.30        4.25      1.00 o
   1  -9  11        5.69        9.48      1.15 o
   2  -9  11        0.51       -1.23      1.59 o
   3  -9  11        0.12        2.95      0.98 o
   4  -9  11        0.12       -0.88      1.76 o
  -7  -8  11        5.54        7.85      1.38 o
  -6  -8  11        4.24        5.30      1.18 o
  -5  -8  11        0.04       -0.37      1.49 o
  -4  -8  11        8.21        8.90      1.19 o
  -3  -8  11        0.65        0.91      1.32 o
  -2  -8  11        0.13        0.32      1.26 o
  -1  -8  11       25.81       21.21      1.50 o
   0  -8  11        4.61        5.09      1.09 o
   1  -8  11        0.25        1.03      1.20 o
   2  -8  11        4.84        6.40      1.25 o
   3  -8  11        0.66        0.59      1.44 o
   4  -8  11        2.03        0.11      1.74 o
  -7  -7  11        0.00       -1.64      1.64 o
  -6  -7  11        9.14        9.95      1.33 o
  -5  -7  11        0.14       -0.35      1.37 o
  -4  -7  11        0.85        1.44      0.97 o
  -3  -7  11       43.53       46.68      1.79 o
  -2  -7  11       29.68       29.35      1.54 o
  -1  -7  11       14.60       14.26      1.24 o
   0  -7  11       24.35       26.67      1.49 o
   1  -7  11       10.65       13.10      1.22 o
   2  -7  11        0.01       -1.39      1.39 o
   3  -7  11        0.43        1.24      1.03 o
   4  -7  11        5.66        6.73      1.35 o
   5  -7  11        0.02       -1.15      1.94 o
  -8  -6  11       11.33       13.52      1.56 o
  -7  -6  11        8.77        8.44      1.40 o
  -6  -6  11        1.18       -0.55      1.52 o
  -5  -6  11        0.58        0.67      1.22 o
  -4  -6  11       26.85       28.44      1.50 o
  -3  -6  11        0.52        1.35      0.89 o
  -2  -6  11        2.25        3.08      0.91 o
  -1  -6  11        5.23        6.58      0.98 o
   0  -6  11        5.66        5.48      1.02 o
   1  -6  11       11.27       10.25      1.17 o
   2  -6  11        4.96        4.80      1.04 o
   3  -6  11        3.86        4.58      1.12 o
   4  -6  11        0.32       -1.44      1.69 o
   5  -6  11        0.36       -0.23      1.67 o
  -8  -5  11        3.44        4.35      1.34 o
  -7  -5  11        0.76        0.19      1.65 o
  -6  -5  11        9.43        7.08      1.27 o
  -5  -5  11       14.49       14.65      1.26 o
  -4  -5  11        3.19        2.84      0.95 o
  -3  -5  11       11.21       11.15      1.10 o
  -2  -5  11       29.01       28.71      1.38 o
  -1  -5  11        1.10       -0.71      1.33 o
   0  -5  11       11.18       14.06      1.09 o
   1  -5  11       28.60       31.45      1.52 o
   2  -5  11        0.11       -1.44      1.44 o
   3  -5  11        8.27        9.32      1.28 o
   4  -5  11       11.61       11.75      1.49 o
   5  -5  11        0.86       -1.85      1.85 o
  -8  -4  11        3.29        4.34      1.26 o
  -7  -4  11       27.38       26.87      1.75 o
  -6  -4  11        1.35        0.60      1.00 o
  -5  -4  11       54.73       50.52      1.90 o
  -4  -4  11      126.61      124.74      2.57 o
  -3  -4  11        3.76        4.50      0.90 o
  -2  -4  11        0.93       -0.14      1.23 o
  -1  -4  11       12.28       15.66      1.13 o
   0  -4  11        2.86        1.32      1.36 o
   1  -4  11       24.59       23.84      1.50 o
   2  -4  11       16.69       18.07      1.37 o
   3  -4  11        0.01        1.11      1.42 o
   4  -4  11       10.51       11.37      1.44 o
   5  -4  11        2.57        5.21      1.19 o
  -9  -3  11        4.34        5.48      1.41 o
  -8  -3  11        4.79        6.56      1.27 o
  -7  -3  11        0.13        0.37      1.61 o
  -6  -3  11       30.16       30.74      1.64 o
  -5  -3  11       12.68       11.87      1.16 o
  -4  -3  11        4.43        3.98      1.04 o
  -3  -3  11       11.95       14.04      1.05 o
  -2  -3  11       19.01       20.72      1.17 o
  -1  -3  11        2.98        1.62      0.93 o
   0  -3  11       14.88       15.62      1.27 o
   1  -3  11       14.36       13.21      1.25 o
   2  -3  11        1.08        1.20      1.36 o
   3  -3  11        2.48       -1.32      1.62 o
   4  -3  11        0.01       -1.15      1.68 o
  -9  -2  11        1.21       -0.34      2.01 o
  -8  -2  11        3.64        5.03      1.27 o
  -7  -2  11       22.99       22.08      1.61 o
  -6  -2  11        2.79        2.85      1.06 o
  -5  -2  11       39.63       40.90      1.70 o
  -4  -2  11       49.72       51.06      1.71 o
  -3  -2  11        4.54        3.22      0.84 o
  -2  -2  11        3.79        4.57      0.87 o
  -1  -2  11       55.20       55.56      1.80 o
   0  -2  11       56.04       59.31      1.86 o
   1  -2  11        0.92        2.05      0.93 o
   2  -2  11        7.66        7.88      1.14 o
   3  -2  11        1.76       -0.58      1.60 o
   4  -2  11        3.47        5.08      1.32 o
  -9  -1  11       12.09       12.98      1.59 o
  -8  -1  11        4.80        3.66      1.27 o
  -7  -1  11        0.90        0.37      1.46 o
  -6  -1  11        5.49        6.09      1.09 o
  -5  -1  11       10.65        8.65      1.14 o
  -4  -1  11        0.23        1.53      0.88 o
  -3  -1  11       29.93       28.09      1.44 o
  -2  -1  11       30.26       28.05      1.50 o
  -1  -1  11       31.54       30.65      1.53 o
   0  -1  11       47.16       47.05      1.80 o
   1  -1  11       13.73       15.23      1.22 o
   2  -1  11        0.57       -0.09      1.40 o
   3  -1  11        5.67        6.08      1.28 o
   4  -1  11        3.65        3.87      1.34 o
  -9   0  11        1.18        1.93      1.35 o
  -8   0  11        2.88        3.34      1.16 o
  -7   0  11       19.20       21.09      1.50 o
  -6   0  11        6.18        6.47      1.15 o
  -5   0  11        0.43        2.54      0.89 o
  -4   0  11       32.01       35.38      1.55 o
  -3   0  11        3.42        4.14      0.95 o
  -2   0  11       49.22       46.76      1.81 o
  -1   0  11       59.64       58.34      1.92 o
   0   0  11       12.38       11.42      1.20 o
   1   0  11        4.07        2.92      1.08 o
   2   0  11        4.63        4.07      1.14 o
   3   0  11        2.25        3.22      1.13 o
   4   0  11        0.52        0.00      1.74 o
  -8   1  11        5.85        5.41      1.36 o
  -7   1  11        4.17        3.90      1.19 o
  -6   1  11       17.39       16.48      1.42 o
  -5   1  11       24.63       24.56      1.55 o
  -4   1  11        2.72        3.14      1.06 o
  -3   1  11       27.25       27.22      1.52 o
  -2   1  11        5.17        4.96      1.06 o
  -1   1  11       12.27       14.20      1.29 o
   0   1  11       10.29        9.78      1.21 o
   1   1  11        5.92        5.05      1.19 o
   2   1  11        0.45        0.40      1.50 o
   3   1  11       14.59       18.30      1.59 o
  -8   2  11        0.08       -1.65      1.65 o
  -7   2  11        7.65        9.41      1.33 o
  -6   2  11        2.45        3.71      1.07 o
  -5   2  11        7.40        6.90      1.25 o
  -4   2  11       12.98       14.84      1.37 o
  -3   2  11        0.69        0.75      1.24 o
  -2   2  11        4.59        3.37      1.11 o
  -1   2  11        8.39        9.17      1.22 o
   0   2  11        5.36        5.62      1.10 o
   1   2  11        6.94        7.42      1.25 o
   2   2  11        9.21        9.99      1.43 o
  -8   3  11        8.65        8.25      1.55 o
  -7   3  11        0.01        0.52      1.57 o
  -6   3  11       18.92       16.30      1.55 o
  -5   3  11       26.52       24.97      1.64 o
  -4   3  11        0.01       -1.57      1.57 o
  -3   3  11       14.75       14.60      1.40 o
  -2   3  11       32.18       36.89      1.79 o
  -1   3  11        4.42        2.19      1.20 o
   0   3  11       10.14       12.33      1.36 o
   1   3  11        5.55        1.77      1.80 o
   2   3  11        2.99        4.05      1.31 o
  -7   4  11        7.87        7.38      1.43 o
  -6   4  11        5.46        6.77      1.29 o
  -5   4  11       40.41       41.39      2.02 o
  -4   4  11       10.09        9.42      1.35 o
  -3   4  11        0.04        1.30      0.99 o
  -2   4  11        4.75        4.52      1.22 o
  -1   4  11        9.13       10.69      1.40 o
   0   4  11        0.98        3.63      1.12 o
   1   4  11        6.46        6.94      1.45 o
  -6   5  11        0.18        2.31      1.21 o
  -5   5  11        1.47        3.07      1.20 o
  -4   5  11        0.23       -0.73      1.50 o
  -3   5  11        5.16        6.52      1.31 o
  -2   5  11        8.27        7.67      1.46 o
  -1   5  11        0.04        0.00      1.52 o
   0   5  11        2.20        2.16      1.31 o
  -5   6  11        0.46        1.02      1.71 o
  -4   6  11        5.48        6.89      1.43 o
  -3   6  11        3.26        1.68      1.25 o
  -2   6  11        5.28        5.06      1.49 o
  -2 -12  12        4.97        6.58      1.41 o
  -1 -12  12        1.88        3.12      1.28 o
   0 -12  12        0.32        0.45      1.64 o
   1 -12  12        1.16        1.20      1.37 o
  -4 -11  12        2.24        1.12      1.91 o
  -3 -11  12        7.09        9.29      1.36 o
  -2 -11  12        0.02       -1.47      1.79 o
  -1 -11  12        0.02        1.04      1.52 o
   0 -11  12        7.11        9.30      1.33 o
   1 -11  12        2.92        3.78      1.28 o
   2 -11  12        0.23        0.90      1.22 o
  -5 -10  12        5.52        6.30      1.38 o
  -4 -10  12        0.28       -1.36      1.72 o
  -3 -10  12        0.54       -0.80      1.68 o
  -2 -10  12        3.56        5.20      1.16 o
  -1 -10  12        3.17        5.85      1.23 o
   0 -10  12        5.40        3.66      1.20 o
   1 -10  12       15.44       15.06      1.64 o
   2 -10  12       10.12       10.88      1.50 o
   3 -10  12        0.34       -1.81      1.81 o
  -6  -9  12        8.58        8.86      1.44 o
  -5  -9  12        0.38        1.45      1.07 o
  -4  -9  12        0.78        0.98      1.64 o
  -3  -9  12        6.87       10.70      1.28 o
  -2  -9  12        0.06       -0.09      1.33 o
  -1  -9  12        0.71        0.92      1.47 o
   0  -9  12        6.47        8.81      1.20 o
   1  -9  12        0.82        1.46      1.05 o
   2  -9  12        3.13        1.54      1.29 o
   3  -9  12        2.09        3.18      1.21 o
  -7  -8  12        2.41        0.69      1.90 o
  -6  -8  12        0.25       -1.74      1.74 o
  -5  -8  12        9.05        9.54      1.29 o
  -4  -8  12        8.15        6.96      1.24 o
  -3  -8  12        0.60       -1.58      1.58 o
  -2  -8  12        3.85        3.80      1.08 o
  -1  -8  12        5.82        6.78      1.14 o
   0  -8  12        5.96        7.15      1.13 o
   1  -8  12        4.27        4.15      1.20 o
   2  -8  12        4.61        6.08      1.22 o
   3  -8  12        0.08        0.74      1.59 o
  -7  -7  12        1.06        1.20      1.76 o
  -6  -7  12        2.67        3.42      1.10 o
  -5  -7  12        0.09        1.54      0.99 o
  -4  -7  12        1.85        2.52      1.06 o
  -3  -7  12       33.37       33.78      1.69 o
  -2  -7  12        1.90        5.17      0.95 o
  -1  -7  12        5.34        5.70      1.09 o
   0  -7  12        6.98        6.33      1.17 o
   1  -7  12        1.29        3.66      0.97 o
   2  -7  12        2.89        2.74      1.01 o
   3  -7  12        2.15        2.97      1.20 o
   4  -7  12        0.10        1.48      1.67 o
  -7  -6  12        3.49        1.58      1.94 o
  -6  -6  12        0.92       -1.71      1.71 o
  -5  -6  12        6.22        7.38      1.19 o
  -4  -6  12       18.64       17.54      1.45 o
  -3  -6  12        0.25        0.74      1.31 o
  -2  -6  12       16.39       17.69      1.34 o
  -1  -6  12       22.94       21.70      1.46 o
   0  -6  12        0.25       -1.36      1.36 o
   1  -6  12        0.60       -0.53      1.35 o
   2  -6  12        1.27        2.93      1.12 o
   3  -6  12        0.38       -0.31      1.66 o
   4  -6  12        6.03        8.27      1.45 o
  -8  -5  12        1.25        0.56      1.80 o
  -7  -5  12        0.04       -0.41      1.61 o
  -6  -5  12       10.77       10.79      1.34 o
  -5  -5  12        1.12        0.96      1.48 o
  -4  -5  12       29.02       30.12      1.60 o
  -3  -5  12       30.87       34.03      1.64 o
  -2  -5  12        0.15       -0.39      1.35 o
  -1  -5  12       13.07       12.20      1.24 o
   0  -5  12       15.28       14.95      1.28 o
   1  -5  12        8.18        9.04      1.16 o
   2  -5  12        2.92       -0.09      1.75 o
   3  -5  12        1.68        3.12      1.11 o
   4  -5  12        0.30       -0.56      1.77 o
  -8  -4  12        3.51        3.35      1.36 o
  -7  -4  12        6.78        7.94      1.29 o
  -6  -4  12        0.81       -0.64      1.54 o
  -5  -4  12        0.12        1.80      0.99 o
  -4  -4  12        0.89        1.14      1.31 o
  -3  -4  12        0.55        0.71      1.28 o
  -2  -4  12        0.75        0.23      1.19 o
  -1  -4  12       17.41       18.74      1.31 o
   0  -4  12        0.01       -0.08      1.27 o
   1  -4  12       10.40       13.25      1.25 o
   2  -4  12        4.73        3.44      1.21 o
   3  -4  12        0.02        0.82      1.52 o
   4  -4  12        1.87        1.13      1.26 o
  -8  -3  12       14.89       14.11      1.57 o
  -7  -3  12        1.05        0.20      1.66 o
  -6  -3  12       20.33       19.48      1.51 o
  -5  -3  12        2.03        3.18      1.02 o
  -4  -3  12        2.60        2.87      1.06 o
  -3  -3  12        9.24       10.71      1.11 o
  -2  -3  12        6.95        9.96      1.00 o
  -1  -3  12        4.39        5.18      1.07 o
   0  -3  12       26.13       29.31      1.61 o
   1  -3  12       10.72       10.27      1.28 o
   2  -3  12       10.69       11.06      1.34 o
   3  -3  12       10.24       10.15      1.41 o
   4  -3  12        2.31        2.07      1.28 o
  -8  -2  12       13.19       13.35      1.55 o
  -7  -2  12        7.62        6.94      1.26 o
  -6  -2  12        2.54        0.73      1.45 o
  -5  -2  12       10.65       13.17      1.27 o
  -4  -2  12       26.83       25.67      1.45 o
  -3  -2  12        0.69        0.79      1.28 o
  -2  -2  12        5.30        6.47      1.06 o
  -1  -2  12        1.58        0.33      1.40 o
   0  -2  12       15.96       14.15      1.41 o
   1  -2  12       13.87       16.58      1.34 o
   2  -2  12        0.44        1.67      1.11 o
   3  -2  12        0.15        0.70      1.16 o
  -8  -1  12        0.69       -0.76      1.77 o
  -7  -1  12        0.18       -1.09      1.67 o
  -6  -1  12        2.99        2.48      1.13 o
  -5  -1  12        6.55        6.19      1.11 o
  -4  -1  12        0.81       -1.38      1.38 o
  -3  -1  12        3.72        5.25      1.03 o
  -2  -1  12        6.31        5.31      1.07 o
  -1  -1  12        0.13        0.00      1.00 o
   0  -1  12        0.42        0.70      1.54 o
   1  -1  12        2.52        4.50      1.13 o
   2  -1  12        0.75        1.12      1.55 o
   3  -1  12        4.36        4.26      1.33 o
  -8   0  12        0.48       -0.66      1.88 o
  -7   0  12        0.84        0.91      1.67 o
  -6   0  12        0.18       -0.19      1.61 o
  -5   0  12       12.36       12.86      1.37 o
  -4   0  12       60.57       63.95      2.17 o
  -3   0  12        5.09        5.23      1.08 o
  -2   0  12        8.50        9.22      1.18 o
  -1   0  12        7.65       10.27      1.22 o
   0   0  12        0.97       -1.47      1.53 o
   1   0  12        0.78       -0.20      1.55 o
   2   0  12        3.56        5.39      1.21 o
  -8   1  12        3.87        6.16      1.33 o
  -7   1  12        2.76        3.68      1.16 o
  -6   1  12        7.77        9.33      1.28 o
  -5   1  12        9.36        8.59      1.32 o
  -4   1  12        2.90       -0.54      1.71 o
  -3   1  12        5.65        4.51      1.15 o
  -2   1  12        0.36        0.71      1.30 o
  -1   1  12        5.52        3.86      1.22 o
   0   1  12        6.00        5.94      1.19 o
   1   1  12        1.89        1.34      1.75 o
   2   1  12        0.84       -1.11      1.85 o
  -7   2  12        7.97        6.29      1.42 o
  -6   2  12        0.30       -1.72      1.76 o
  -5   2  12        1.63        1.26      1.65 o
  -4   2  12        3.61        3.25      1.21 o
  -3   2  12        0.12        0.19      1.42 o
  -2   2  12        2.95        3.59      1.16 o
  -1   2  12       12.37       11.85      1.45 o
   0   2  12        7.91        7.32      1.34 o
   1   2  12        0.17        1.31      1.58 o
  -7   3  12        0.11       -0.79      1.80 o
  -6   3  12        8.23        7.65      1.51 o
  -5   3  12        2.66        4.29      1.19 o
  -4   3  12        0.07        1.25      1.02 o
  -3   3  12        0.32        0.00      1.50 o
  -2   3  12        1.31        0.40      1.69 o
  -1   3  12        0.64        1.35      1.68 o
   0   3  12        9.50        9.00      1.49 o
  -6   4  12        6.19        5.56      1.43 o
  -5   4  12        2.23        5.26      1.18 o
  -4   4  12        2.87        0.43      1.94 o
  -3   4  12        3.92        6.01      1.21 o
  -2   4  12        3.65        4.21      1.22 o
  -1   4  12        7.85        9.25      1.45 o
  -4   5  12        0.19        0.23      1.80 o
  -3   5  12        3.09        2.28      1.33 o
  -3 -11  13        2.63        1.36      1.82 o
  -2 -11  13        0.62        1.33      1.61 o
  -1 -11  13        0.03       -0.17      1.16 o
   0 -11  13        1.29        2.52      1.23 o
  -4 -10  13        0.06        0.11      1.62 o
  -3 -10  13        0.00        1.97      1.11 o
  -2 -10  13        2.56        1.94      1.18 o
  -1 -10  13        2.91        2.83      1.16 o
   0 -10  13        0.81       -0.21      1.62 o
   1 -10  13        0.20       -0.77      1.82 o
  -5  -9  13        0.11        0.22      1.68 o
  -4  -9  13        2.75        3.39      1.28 o
  -3  -9  13       14.31       15.95      1.53 o
  -2  -9  13        2.53        0.20      1.81 o
  -1  -9  13        0.66        1.34      1.12 o
   0  -9  13        9.07        8.48      1.42 o
   1  -9  13        0.31        0.74      1.70 o
   2  -9  13        0.13        1.95      1.15 o
  -6  -8  13        1.69        0.67      1.70 o
  -5  -8  13        2.23        3.50      1.14 o
  -4  -8  13        0.81       -1.74      1.74 o
  -3  -8  13        0.73        0.10      1.45 o
  -2  -8  13        7.28        7.30      1.15 o
  -1  -8  13        0.20       -1.54      1.54 o
   0  -8  13        3.45        2.39      1.20 o
   1  -8  13        2.77        4.79      1.17 o
   2  -8  13        4.10        4.21      1.25 o
  -7  -7  13        1.30       -0.12      1.71 o
  -6  -7  13        4.38        0.75      1.83 o
  -5  -7  13        2.62        2.05      1.21 o
  -4  -7  13        0.14       -1.64      1.64 o
  -3  -7  13       10.72       13.96      1.33 o
  -2  -7  13        0.24        1.00      0.96 o
  -1  -7  13        0.09        0.55      1.55 o
   0  -7  13        3.31        2.18      1.11 o
   1  -7  13        1.79        3.83      1.18 o
   2  -7  13        0.06        1.59      1.65 o
   3  -7  13        1.74        2.90      1.17 o
  -7  -6  13        5.34        5.45      1.31 o
  -6  -6  13        1.81        0.82      1.74 o
  -5  -6  13       17.46       17.00      1.54 o
  -4  -6  13       16.46       15.47      1.51 o
  -3  -6  13        0.65        1.34      1.47 o
  -2  -6  13        1.25        1.42      1.49 o
  -1  -6  13        1.11        1.62      1.00 o
   0  -6  13        2.38        2.98      1.04 o
   1  -6  13        6.44        5.97      1.29 o
   2  -6  13        8.42        7.31      1.44 o
   3  -6  13        0.14        2.48      1.13 o
  -7  -5  13        2.71        5.26      1.22 o
  -6  -5  13       13.58       13.33      1.45 o
  -5  -5  13        1.10       -0.09      1.57 o
  -4  -5  13        0.59        0.77      1.05 o
  -3  -5  13       14.76       14.51      1.38 o
  -2  -5  13        4.70        3.94      1.09 o
  -1  -5  13        0.25        1.20      0.96 o
   0  -5  13        7.77       10.23      1.30 o
   1  -5  13        0.42        0.97      1.38 o
   2  -5  13        1.53        1.98      1.14 o
   3  -5  13        0.11        0.56      1.68 o
  -7  -4  13        8.55       10.60      1.49 o
  -6  -4  13        1.06       -0.89      1.60 o
  -5  -4  13       27.83       28.02      1.65 o
  -4  -4  13       14.78       16.97      1.30 o
  -3  -4  13        0.85       -0.26      1.44 o
  -2  -4  13        1.95        4.14      0.99 o
  -1  -4  13       16.06       16.68      1.42 o
   0  -4  13        0.89       -0.92      1.52 o
   1  -4  13        0.63        0.25      1.10 o
   2  -4  13        1.14        1.73      1.11 o
   3  -4  13        0.19       -1.59      1.71 o
  -8  -3  13        0.25        1.49      1.76 o
  -7  -3  13        3.00        3.91      1.22 o
  -6  -3  13        3.09        2.31      1.18 o
  -5  -3  13        0.54        0.56      1.54 o
  -4  -3  13        1.46       -0.89      1.64 o
  -3  -3  13       19.51       20.57      1.41 o
  -2  -3  13        5.28        5.57      1.11 o
  -1  -3  13        6.07        6.41      1.19 o
   0  -3  13       15.74       18.88      1.42 o
   1  -3  13        3.96        1.59      1.78 o
   2  -3  13        0.01        0.11      1.65 o
  -8  -2  13        4.60        2.92      1.44 o
  -7  -2  13        6.54        7.73      1.30 o
  -6  -2  13        3.82        3.95      1.16 o
  -5  -2  13        2.27        4.59      1.09 o
  -4  -2  13       13.65       14.00      1.38 o
  -3  -2  13        0.02        1.16      1.36 o
  -2  -2  13       10.63       11.42      1.26 o
  -1  -2  13       24.64       28.51      1.60 o
   0  -2  13        2.49       -1.44      1.70 o
   1  -2  13        1.10        2.49      1.04 o
   2  -2  13        3.42        2.62      1.22 o
  -7  -1  13        0.88        1.50      1.66 o
  -6  -1  13       13.90       13.74      1.42 o
  -5  -1  13        3.14        1.34      1.23 o
  -4  -1  13        7.42        7.44      1.33 o
  -3  -1  13       24.67       25.94      1.61 o
  -2  -1  13        0.00       -1.48      1.48 o
  -1  -1  13       13.18       15.44      1.36 o
   0  -1  13        7.84        8.05      1.27 o
   1  -1  13        4.37        6.51      1.19 o
   2  -1  13        0.23        0.23      1.67 o
  -7   0  13        4.70        1.53      1.95 o
  -6   0  13        0.36       -1.13      1.59 o
  -5   0  13        6.39        4.51      1.30 o
  -4   0  13        6.09        9.54      1.23 o
  -3   0  13        1.35        1.84      1.03 o
  -2   0  13        0.98        0.09      1.35 o
  -1   0  13        1.45        2.11      1.05 o
   0   0  13        0.04        1.65      1.08 o
   1   0  13        2.09        1.64      1.79 o
  -7   1  13        0.21        0.79      1.71 o
  -6   1  13       10.60       10.94      1.45 o
  -5   1  13        4.86        5.53      1.19 o
  -4   1  13        0.06        0.10      1.63 o
  -3   1  13        7.25        6.56      1.30 o
  -2   1  13        9.40       10.76      1.38 o
  -1   1  13        0.01        1.24      1.50 o
   0   1  13        4.36        3.24      1.29 o
   1   1  13        2.99        3.50      1.30 o
  -6   2  13        5.67        2.45      1.47 o
  -5   2  13       24.25       28.51      1.80 o
  -4   2  13       13.22       13.18      1.54 o
  -3   2  13        0.03       -1.61      1.61 o
  -2   2  13        3.83       -0.96      1.96 o
  -1   2  13        5.27        6.09      1.33 o
   0   2  13        0.46       -0.12      1.88 o
  -5   3  13        0.00        1.24      1.72 o
  -4   3  13        0.29        1.89      1.13 o
  -3   3  13        4.27        4.00      1.28 o
  -2   3  13        3.13        1.02      1.82 o
  -3 -10  14        0.01       -0.74      1.23 o
  -2 -10  14        2.78        1.36      1.79 o
  -1 -10  14        0.00        0.57      1.64 o
   0 -10  14        1.64        1.38      1.76 o
  -4  -9  14        2.15        2.52      1.19 o
  -3  -9  14        1.65        1.85      1.20 o
  -2  -9  14        0.00       -1.51      1.51 o
  -1  -9  14        0.18        0.65      1.68 o
   0  -9  14        0.32        0.22      1.62 o
   1  -9  14        0.68        1.04      1.66 o
  -5  -8  14        2.76        3.86      1.21 o
  -4  -8  14        0.52       -1.85      1.85 o
  -3  -8  14        0.21        1.05      1.65 o
  -2  -8  14        5.99        6.95      1.30 o
  -1  -8  14        0.86       -1.47      1.68 o
   0  -8  14        0.02       -1.72      1.72 o
   1  -8  14        0.41        2.19      1.15 o
  -6  -7  14        1.10       -0.46      1.92 o
  -5  -7  14        0.31       -1.30      1.63 o
  -4  -7  14       14.83       15.83      1.55 o
  -3  -7  14        7.94        8.41      1.36 o
  -2  -7  14        0.86       -0.81      1.77 o
  -1  -7  14        1.71        1.43      1.68 o
   0  -7  14        2.61        1.37      1.77 o
   1  -7  14        0.01        0.88      1.58 o
  -6  -6  14        0.02        1.33      1.61 o
  -5  -6  14        0.15       -1.78      1.78 o
  -4  -6  14        3.16        2.93      1.17 o
  -3  -6  14        1.52        4.01      1.07 o
  -2  -6  14        2.56        1.18      1.64 o
  -1  -6  14        0.30        0.40      1.31 o
   0  -6  14        0.53       -1.45      1.75 o
   1  -6  14        0.92       -1.74      1.83 o
   2  -6  14        0.52        0.00      1.79 o
  -6  -5  14        0.88        0.98      1.74 o
  -5  -5  14        0.07        1.45      1.57 o
  -4  -5  14        1.51       -0.50      1.54 o
  -3  -5  14        3.23        3.90      1.17 o
  -2  -5  14        0.01        0.49      1.47 o
  -1  -5  14        1.16        0.50      1.65 o
   0  -5  14        6.50        5.72      1.33 o
   1  -5  14        0.14        0.71      1.16 o
   2  -5  14        0.91        0.81      1.23 o
  -7  -4  14        0.88        0.00      1.88 o
  -6  -4  14        0.07       -0.54      1.61 o
  -5  -4  14        1.41       -0.41      1.80 o
  -4  -4  14        0.39        0.30      1.60 o
  -3  -4  14        0.08       -1.50      1.50 o
  -2  -4  14        2.45        3.61      1.10 o
  -1  -4  14        0.10       -1.66      1.66 o
   0  -4  14       13.63       14.86      1.50 o
   1  -4  14        5.17        3.94      1.36 o
  -7  -3  14        0.76        0.57      1.32 o
  -6  -3  14        0.67        0.54      1.64 o
  -5  -3  14        0.03        0.77      1.08 o
  -4  -3  14        0.11        0.00      1.52 o
  -3  -3  14        1.64        0.68      1.52 o
  -2  -3  14        0.12       -1.08      1.62 o
  -1  -3  14        0.02        0.91      1.30 o
   0  -3  14        0.04       -1.68      1.68 o
   1  -3  14        0.33        0.50      1.20 o
  -7  -2  14        0.03        0.34      1.67 o
  -6  -2  14        0.57        2.65      1.11 o
  -5  -2  14        7.47        9.05      1.31 o
  -4  -2  14        6.57        4.88      1.33 o
  -3  -2  14        0.36        0.75      1.17 o
  -2  -2  14        0.16       -0.70      1.51 o
  -1  -2  14        0.00       -0.41      1.62 o
   0  -2  14        0.86        0.86      1.79 o
   1  -2  14        0.21       -0.68      1.63 o
  -6  -1  14        0.76       -0.05      1.18 o
  -5  -1  14        0.00        0.63      1.12 o
  -4  -1  14        1.92        3.04      1.16 o
  -3  -1  14        1.74        1.43      1.74 o
  -2  -1  14        0.32        0.98      1.11 o
  -1  -1  14        0.35        0.53      1.64 o
   0  -1  14        1.31        2.55      1.20 o
  -6   0  14        0.04        0.79      1.77 o
  -5   0  14        3.24        3.10      1.27 o
  -4   0  14        0.70       -1.59      1.74 o
  -3   0  14        0.41        0.74      1.70 o
  -2   0  14        0.84       -1.73      1.73 o
  -1   0  14        1.92        1.44      1.61 o
   0   0  14        0.17       -0.46      1.63 o
  -5   1  14        0.99        0.68      1.91 o
  -4   1  14        0.45        3.43      1.18 o
  -3   1  14        0.08       -1.72      1.72 o
  -2   1  14        1.21       -1.79      1.79 o
  -1   1  14        2.26        3.47      1.27 o
  -4   2  14        0.10       -0.58      1.80 o
  -4  -8  15        0.02        0.00      1.72 o
  -3  -8  15        0.17       -1.84      1.84 o
  -2  -8  15        0.07       -1.78      1.78 o
  -1  -8  15        1.09        0.86      1.16 o
  -4  -7  15        0.29        0.56      1.76 o
  -3  -7  15        0.01       -1.55      1.66 o
  -2  -7  15        0.28        0.99      1.56 o
  -1  -7  15        0.06        1.45      1.69 o
   0  -7  15        0.04       -0.92      1.71 o
  -5  -6  15        4.29        4.49      1.32 o
  -4  -6  15        0.72       -1.79      1.79 o
  -3  -6  15        0.03        0.22      1.56 o
  -2  -6  15        0.96        0.76      1.60 o
  -1  -6  15        0.00        1.38      1.13 o
   0  -6  15        0.01        1.03      1.71 o
  -5  -5  15        0.97       -1.23      1.78 o
  -4  -5  15        1.85        0.22      1.73 o
  -3  -5  15        1.72        2.96      1.17 o
  -2  -5  15        0.07        1.40      1.50 o
  -1  -5  15        0.52        0.77      1.66 o
   0  -5  15        0.31        2.57      1.16 o
  -5  -4  15        0.01        0.00      1.71 o
  -4  -4  15        0.01        0.22      1.69 o
  -3  -4  15        0.03        1.07      1.38 o
  -2  -4  15        2.53        3.35      1.18 o
  -1  -4  15        1.02       -1.80      1.80 o
   0  -4  15        0.37        0.81      1.69 o
  -5  -3  15        0.00        0.39      1.17 o
  -4  -3  15        4.07        7.16      1.24 o
  -3  -3  15        4.23        5.58      1.21 o
  -2  -3  15        0.48        1.37      1.06 o
  -1  -3  15        3.17        4.21      1.34 o
  -5  -2  15        1.08        1.02      1.61 o
  -4  -2  15        0.63       -1.11      1.79 o
  -3  -2  15        1.75        1.66      1.78 o
  -2  -2  15        0.11        2.74      1.07 o
  -1  -2  15        0.41        0.00      1.73 o
  -5  -1  15        0.04        0.00      1.65 o
  -4  -1  15        0.30        0.46      1.66 o
  -3  -1  15        0.28       -1.85      1.85 o
  -2  -1  15        0.11       -1.82      1.82 o
 
